# Supplementary material for: SUsPECT: a pipeline for variant effect prediction based on custom long-read transcriptomes for improved clinical variant annotation
Source: BMC Genomics. 2023 Jun 6;24:305. doi: 10.1186/s12864-023-09391-5 (PMC10245480; doi:10.1186/s12864-023-09391-5)
Supplement: Supplementary file 2 — Supplementary Material 2 [file 12864_2023_9391_MOESM2_ESM.csv]

Supplementary Table 1: Immune-related variants that were more severe in the custom transcriptome. First 8 columns refer to effect on the custom transcriptome while the rest of the columns refer to the effect on hg38. There is one line per affected novel transcript.
Allele	Consequence	IMPACT	Feature	CDS_position	Protein_position	Amino_acids	PPH2_pred	SIFT_pred	CHROM	POS	REF	ALT	Consequence_ref	SYMBOL	Amino_acids_ref	Gene	IMPACT_ref	BIOTYPE	MAX_AF
G	start_lost	HIGH	novelT000225291_ORF_1	3	1	M/I			11	614870	C	G	missense_variant&NMD_transcript_variant,downstream_gene_variant,upstream_gene_variant,3_prime_UTR_variant&NMD_transcript_variant,non_coding_transcript_exon_variant,missense_variant	IRF7,PHRF1,CDHR5	M/I	53841,ENSG00000185507,3665,ENSG00000099834,ENSG00000070047,57661	MODIFIER,MODERATE	processed_transcript,nonsense_mediated_decay,protein_coding,retained_intron
A	start_lost	HIGH	novelT000294466_ORF_1	2	1	M/K			5	35871167	T	A	missense_variant&NMD_transcript_variant,downstream_gene_variant,upstream_gene_variant,non_coding_transcript_exon_variant,missense_variant	IL7R	M/K	3575,ENSG00000168685	MODIFIER,MODERATE	nonsense_mediated_decay,processed_transcript,misc_RNA,protein_coding,retained_intron
A	start_lost	HIGH	novelT000299278_ORF_1	2	1	M/K			5	35871167	T	A	missense_variant&NMD_transcript_variant,downstream_gene_variant,upstream_gene_variant,non_coding_transcript_exon_variant,missense_variant	IL7R	M/K	3575,ENSG00000168685	MODIFIER,MODERATE	nonsense_mediated_decay,processed_transcript,misc_RNA,protein_coding,retained_intron
A	start_lost	HIGH	novelT000299466_ORF_1	2	1	M/K			5	35871167	T	A	missense_variant&NMD_transcript_variant,downstream_gene_variant,upstream_gene_variant,non_coding_transcript_exon_variant,missense_variant	IL7R	M/K	3575,ENSG00000168685	MODIFIER,MODERATE	nonsense_mediated_decay,processed_transcript,misc_RNA,protein_coding,retained_intron
A	start_lost	HIGH	novelT000299759_ORF_1	2	1	M/K			5	35871167	T	A	missense_variant&NMD_transcript_variant,downstream_gene_variant,upstream_gene_variant,non_coding_transcript_exon_variant,missense_variant	IL7R	M/K	3575,ENSG00000168685	MODIFIER,MODERATE	nonsense_mediated_decay,processed_transcript,misc_RNA,protein_coding,retained_intron
A	start_lost	HIGH	novelT000300004_ORF_1	3	1	M/I			5	35873542	G	A	upstream_gene_variant,intron_variant&NMD_transcript_variant,intron_variant&non_coding_transcript_variant,non_coding_transcript_exon_variant,missense_variant	IL7R	M/I	3575,ENSG00000168685	MODIFIER,MODERATE	misc_RNA,nonsense_mediated_decay,protein_coding,retained_intron
C	start_lost	HIGH	novelT000436169_ORF_2	2	1	M/R			19	17844337	A	C	missense_variant,upstream_gene_variant,non_coding_transcript_exon_variant	JAK3	H/Q	ENSG00000105639,3718	MODIFIER,MODERATE	processed_transcript,protein_coding,retained_intron
G	start_lost	HIGH	novelT000436376_ORF_1	2	1	M/T			19	17837960	A	G	downstream_gene_variant,missense_variant,non_coding_transcript_exon_variant	JAK3	M/T	ENSG00000105639,3718	MODIFIER,MODERATE	processed_transcript,protein_coding,retained_intron
C	start_lost	HIGH	novelT000436376_ORF_1	1	1	M/V			19	17837961	T	C	downstream_gene_variant,missense_variant,non_coding_transcript_exon_variant	JAK3	M/V	ENSG00000105639,3718	MODIFIER,MODERATE	processed_transcript,protein_coding,retained_intron
C	start_lost	HIGH	novelT000464723_ORF_1	1	1	M/V			7	2939898	T	C	missense_variant,upstream_gene_variant	CARD11-AS1,CARD11	M/V	101927256,ENSG00000198286,84433,ENSG00000237286	MODIFIER,MODERATE	lncRNA,protein_coding	0.0014
C	start_lost	HIGH	novelT000472963_ORF_1	2	1	M/T			20	45000453	T	C	missense_variant,upstream_gene_variant	Y_RNA,STK4	M/T	ENSG00000252021,ENSG00000101109,6789	MODIFIER,MODERATE	protein_coding,misc_RNA
T	start_lost	HIGH	novelT000528776_ORF_2	3	1	M/I			9	426963	G	T	downstream_gene_variant,missense_variant,non_coding_transcript_exon_variant	DOCK8	M/I	ENSG00000107099,81704	MODIFIER,MODERATE	processed_transcript,protein_coding,retained_intron
C	start_lost	HIGH	novelT000535145_ORF_1	2	1	M/T			9	340222	T	C	missense_variant&NMD_transcript_variant,3_prime_UTR_variant&NMD_transcript_variant,missense_variant,non_coding_transcript_exon_variant	DOCK8	M/T	ENSG00000107099,81704	MODIFIER,MODERATE	nonsense_mediated_decay,protein_coding,retained_intron
C	start_lost	HIGH	novelT000535261_ORF_1	2	1	M/T			9	340222	T	C	missense_variant&NMD_transcript_variant,3_prime_UTR_variant&NMD_transcript_variant,missense_variant,non_coding_transcript_exon_variant	DOCK8	M/T	ENSG00000107099,81704	MODIFIER,MODERATE	nonsense_mediated_decay,protein_coding,retained_intron
C	start_lost	HIGH	novelT000535317_ORF_1	2	1	M/T			9	340222	T	C	missense_variant&NMD_transcript_variant,3_prime_UTR_variant&NMD_transcript_variant,missense_variant,non_coding_transcript_exon_variant	DOCK8	M/T	ENSG00000107099,81704	MODIFIER,MODERATE	nonsense_mediated_decay,protein_coding,retained_intron
A	start_lost	HIGH	novelT000536121_ORF_1	3	1	M/I			9	382610	G	A	downstream_gene_variant,missense_variant,non_coding_transcript_exon_variant	DOCK8	M/I	ENSG00000107099,81704	MODIFIER,MODERATE	nonsense_mediated_decay,protein_coding,retained_intron
A	start_lost	HIGH	novelT000536130_ORF_1	3	1	M/I			9	382610	G	A	downstream_gene_variant,missense_variant,non_coding_transcript_exon_variant	DOCK8	M/I	ENSG00000107099,81704	MODIFIER,MODERATE	nonsense_mediated_decay,protein_coding,retained_intron
A	start_lost	HIGH	novelT000536218_ORF_1	3	1	M/I			9	382610	G	A	downstream_gene_variant,missense_variant,non_coding_transcript_exon_variant	DOCK8	M/I	ENSG00000107099,81704	MODIFIER,MODERATE	nonsense_mediated_decay,protein_coding,retained_intron
T	start_lost	HIGH	novelT000537237_ORF_1	3	1	M/I			9	426963	G	T	downstream_gene_variant,missense_variant,non_coding_transcript_exon_variant	DOCK8	M/I	ENSG00000107099,81704	MODIFIER,MODERATE	processed_transcript,protein_coding,retained_intron
T	start_lost	HIGH	novelT000537331_ORF_1	3	1	M/I			9	426963	G	T	downstream_gene_variant,missense_variant,non_coding_transcript_exon_variant	DOCK8	M/I	ENSG00000107099,81704	MODIFIER,MODERATE	processed_transcript,protein_coding,retained_intron
G	start_lost	HIGH	novelT000537586_ORF_1	1	1	M/V			9	446418	A	G	missense_variant,non_coding_transcript_exon_variant	DOCK8	M/V	ENSG00000107099,81704	MODIFIER,MODERATE	processed_transcript,protein_coding,retained_intron
C	start_lost	HIGH	novelT000697320_ORF_1	1	1	M/V			17	42218230	T	C	missense_variant,upstream_gene_variant,non_coding_transcript_exon_variant	STAT5B	M/V	ENSG00000173757,6777	MODIFIER,MODERATE	protein_coding,retained_intron
C	start_lost	HIGH	novelT000697378_ORF_2	1	1	M/V			17	42202401	T	C	missense_variant,non_coding_transcript_exon_variant	STAT5B	M/V	ENSG00000173757,6777	MODIFIER,MODERATE	protein_coding,retained_intron
T	start_lost	HIGH	novelT000755190_ORF_1	3	1	M/I			8	89964453	C	T	3_prime_UTR_variant&NMD_transcript_variant,missense_variant	NBN	M/I	ENSG00000104320,4683	MODIFIER,MODERATE	nonsense_mediated_decay,protein_coding
G	start_lost	HIGH	novelT000755190_ORF_1	2	1	M/T			8	89964454	A	G	3_prime_UTR_variant&NMD_transcript_variant,missense_variant	NBN	M/T	ENSG00000104320,4683	MODIFIER,MODERATE	nonsense_mediated_decay,protein_coding
A	start_lost	HIGH	novelT000755190_ORF_1	1	1	M/L			8	89964455	T	A	3_prime_UTR_variant&NMD_transcript_variant,missense_variant	NBN	M/L	ENSG00000104320,4683	MODIFIER,MODERATE	nonsense_mediated_decay,protein_coding
G	start_lost	HIGH	novelT000755282_ORF_1	2	1	M/T			8	89958791	A	G	3_prime_UTR_variant&NMD_transcript_variant,missense_variant	NBN	M/T	ENSG00000104320,4683	MODIFIER,MODERATE	nonsense_mediated_decay,protein_coding
G	start_lost	HIGH	novelT001046040_ORF_1	1	1	M/V			5	169714389	A	G	missense_variant&NMD_transcript_variant,non_coding_transcript_exon_variant,missense_variant,upstream_gene_variant	DOCK2	M/V	1794,ENSG00000134516	MODIFIER,MODERATE	nonsense_mediated_decay,protein_coding,processed_transcript,misc_RNA	0.0015
G	start_lost	HIGH	novelT001115628_ORF_1	2	1	M/T			2	190999647	A	G	missense_variant&NMD_transcript_variant,downstream_gene_variant,intron_variant&NMD_transcript_variant,intron_variant&non_coding_transcript_variant,synonymous_variant,non_coding_transcript_exon_variant,missense_variant	STAT1	N,C/R	ENSG00000115415,6772	LOW,MODIFIER,MODERATE	nonsense_mediated_decay,processed_transcript,misc_RNA,protein_coding,retained_intron
G	start_lost	HIGH	novelT001154764_ORF_1	2	1	M/T			1	160323487	A	G	missense_variant&NMD_transcript_variant,downstream_gene_variant,3_prime_UTR_variant&NMD_transcript_variant,non_coding_transcript_exon_variant,missense_variant	Y_RNA,COPA	M/T	ENSG00000122218,1314,ENSG00000202078	MODIFIER,MODERATE	retained_intron,nonsense_mediated_decay,protein_coding,misc_RNA
G	start_lost	HIGH	novelT001154766_ORF_1	2	1	M/T			1	160323487	A	G	missense_variant&NMD_transcript_variant,downstream_gene_variant,3_prime_UTR_variant&NMD_transcript_variant,non_coding_transcript_exon_variant,missense_variant	Y_RNA,COPA	M/T	ENSG00000122218,1314,ENSG00000202078	MODIFIER,MODERATE	retained_intron,nonsense_mediated_decay,protein_coding,misc_RNA
G	start_lost	HIGH	novelT001154797_ORF_1	2	1	M/T			1	160323487	A	G	missense_variant&NMD_transcript_variant,downstream_gene_variant,3_prime_UTR_variant&NMD_transcript_variant,non_coding_transcript_exon_variant,missense_variant	Y_RNA,COPA	M/T	ENSG00000122218,1314,ENSG00000202078	MODIFIER,MODERATE	retained_intron,nonsense_mediated_decay,protein_coding,misc_RNA
A	start_lost	HIGH	novelT001166278_ORF_3	3	1	M/I			1	167438582	C	A	downstream_gene_variant,missense_variant,upstream_gene_variant,non_coding_transcript_exon_variant	CD247	M/I	919,ENSG00000198821	MODIFIER,MODERATE	processed_transcript,protein_coding
A	start_lost	HIGH	novelT001166279_ORF_3	3	1	M/I			1	167438582	C	A	downstream_gene_variant,missense_variant,upstream_gene_variant,non_coding_transcript_exon_variant	CD247	M/I	919,ENSG00000198821	MODIFIER,MODERATE	processed_transcript,protein_coding
G	start_lost	HIGH	novelT001168765_ORF_1	2	1	M/R			1	172660108	T	G	missense_variant,intron_variant	FASLG	M/R	356,ENSG00000117560	MODIFIER,MODERATE	protein_coding
C	start_lost	HIGH	novelT001168767_ORF_2	3	1	M/I			1	172665644	G	C	3_prime_UTR_variant,missense_variant	FASLG	M/I	356,ENSG00000117560	MODIFIER,MODERATE	protein_coding
C	start_lost	HIGH	novelT001168772_ORF_2	3	1	M/I			1	172665644	G	C	3_prime_UTR_variant,missense_variant	FASLG	M/I	356,ENSG00000117560	MODIFIER,MODERATE	protein_coding
G	start_lost	HIGH	novelT001176616_ORF_2	1	1	M/V			1	198750616	A	G	missense_variant,upstream_gene_variant	PTPRC	H/R	ENSG00000081237,5788	MODIFIER,MODERATE	protein_coding,retained_intron
C	start_lost	HIGH	novelT001177841_ORF_1	1	1	M/L			1	198718114	A	C	missense_variant,non_coding_transcript_exon_variant	PTPRC	M/L	ENSG00000081237,5788	MODIFIER,MODERATE	non_stop_decay,protein_coding,retained_intron
C	start_lost	HIGH	novelT001177854_ORF_1	1	1	M/L			1	198731634	A	C	missense_variant	PTPRC	M/L	ENSG00000081237,5788	MODERATE	non_stop_decay,protein_coding
C	start_lost	HIGH	novelT001177862_ORF_1	1	1	M/L			1	198731634	A	C	missense_variant	PTPRC	M/L	ENSG00000081237,5788	MODERATE	non_stop_decay,protein_coding
C	start_lost	HIGH	novelT001177868_ORF_1	1	1	M/L			1	198731634	A	C	missense_variant	PTPRC	M/L	ENSG00000081237,5788	MODERATE	non_stop_decay,protein_coding
G	start_lost	HIGH	novelT001177897_ORF_1	1	1	M/V			1	198735154	A	G	downstream_gene_variant,missense_variant	PTPRC	M/V	ENSG00000081237,5788	MODIFIER,MODERATE	non_stop_decay,protein_coding
G	missense_variant	MODERATE	novelT000462673_ORF_2	10	4	N/H	unknown	unknown	20	44620385	T	G	downstream_gene_variant,3_prime_UTR_variant&NMD_transcript_variant,intron_variant,non_coding_transcript_exon_variant,missense_variant	ADA,PKIG	K/T	ENSG00000196839,ENSG00000168734,11142,100	MODIFIER,MODERATE	processed_transcript,nonsense_mediated_decay,protein_coding,misc_RNA
G	missense_variant	MODERATE	novelT000462704_ORF_2	10	4	N/H	unknown	unknown	20	44620385	T	G	downstream_gene_variant,3_prime_UTR_variant&NMD_transcript_variant,intron_variant,non_coding_transcript_exon_variant,missense_variant	ADA,PKIG	K/T	ENSG00000196839,ENSG00000168734,11142,100	MODIFIER,MODERATE	processed_transcript,nonsense_mediated_decay,protein_coding,misc_RNA
A	missense_variant	MODERATE	novelT000946715_ORF_2	17	6	C/Y	unknown	unknown	10	102400385	G	A	downstream_gene_variant,missense_variant,intron_variant&non_coding_transcript_variant,upstream_gene_variant	NFKB2,PSD	M/I	4791,ENSG00000077150,ENSG00000059915,5662	MODIFIER,MODERATE	processed_transcript,misc_RNA,protein_coding,retained_intron
A	missense_variant	MODERATE	novelT000946727_ORF_2	17	6	C/Y	unknown	unknown	10	102400385	G	A	downstream_gene_variant,missense_variant,intron_variant&non_coding_transcript_variant,upstream_gene_variant	NFKB2,PSD	M/I	4791,ENSG00000077150,ENSG00000059915,5662	MODIFIER,MODERATE	processed_transcript,misc_RNA,protein_coding,retained_intron
A	missense_variant	MODERATE	novelT000946827_ORF_2	17	6	C/Y	unknown	unknown	10	102400385	G	A	downstream_gene_variant,missense_variant,intron_variant&non_coding_transcript_variant,upstream_gene_variant	NFKB2,PSD	M/I	4791,ENSG00000077150,ENSG00000059915,5662	MODIFIER,MODERATE	processed_transcript,misc_RNA,protein_coding,retained_intron
A	missense_variant	MODERATE	novelT000947289_ORF_2	17	6	C/Y	unknown	unknown	10	102400385	G	A	downstream_gene_variant,missense_variant,intron_variant&non_coding_transcript_variant,upstream_gene_variant	NFKB2,PSD	M/I	4791,ENSG00000077150,ENSG00000059915,5662	MODIFIER,MODERATE	processed_transcript,misc_RNA,protein_coding,retained_intron
A	missense_variant	MODERATE	novelT000947293_ORF_2	17	6	C/Y	unknown	unknown	10	102400385	G	A	downstream_gene_variant,missense_variant,intron_variant&non_coding_transcript_variant,upstream_gene_variant	NFKB2,PSD	M/I	4791,ENSG00000077150,ENSG00000059915,5662	MODIFIER,MODERATE	processed_transcript,misc_RNA,protein_coding,retained_intron
A	missense_variant	MODERATE	novelT000947336_ORF_2	17	6	C/Y	unknown	unknown	10	102400385	G	A	downstream_gene_variant,missense_variant,intron_variant&non_coding_transcript_variant,upstream_gene_variant	NFKB2,PSD	M/I	4791,ENSG00000077150,ENSG00000059915,5662	MODIFIER,MODERATE	processed_transcript,misc_RNA,protein_coding,retained_intron
A	missense_variant	MODERATE	novelT000947709_ORF_2	17	6	C/Y	unknown	unknown	10	102400385	G	A	downstream_gene_variant,missense_variant,intron_variant&non_coding_transcript_variant,upstream_gene_variant	NFKB2,PSD	M/I	4791,ENSG00000077150,ENSG00000059915,5662	MODIFIER,MODERATE	processed_transcript,misc_RNA,protein_coding,retained_intron
A	missense_variant	MODERATE	novelT000947751_ORF_2	17	6	C/Y	unknown	unknown	10	102400385	G	A	downstream_gene_variant,missense_variant,intron_variant&non_coding_transcript_variant,upstream_gene_variant	NFKB2,PSD	M/I	4791,ENSG00000077150,ENSG00000059915,5662	MODIFIER,MODERATE	processed_transcript,misc_RNA,protein_coding,retained_intron
A	missense_variant	MODERATE	novelT000738427_ORF_2	23	8	P/L	unknown	unknown	12	56349512	G	A	splice_polypyrimidine_tract_variant&splice_region_variant&intron_variant&non_coding_transcript_variant,downstream_gene_variant,splice_polypyrimidine_tract_variant&splice_region_variant&intron_variant&NMD_transcript_variant,upstream_gene_variant,splice_polypyrimidine_tract_variant&splice_region_variant&intron_variant	STAT2,RNU7-40P		6773,ENSG00000170581,ENSG00000252206	LOW,MODIFIER	nonsense_mediated_decay,processed_transcript,snRNA,misc_RNA,protein_coding,retained_intron
A	missense_variant	MODERATE	novelT000738554_ORF_3	23	8	P/L	unknown	unknown	12	56349512	G	A	splice_polypyrimidine_tract_variant&splice_region_variant&intron_variant&non_coding_transcript_variant,downstream_gene_variant,splice_polypyrimidine_tract_variant&splice_region_variant&intron_variant&NMD_transcript_variant,upstream_gene_variant,splice_polypyrimidine_tract_variant&splice_region_variant&intron_variant	STAT2,RNU7-40P		6773,ENSG00000170581,ENSG00000252206	LOW,MODIFIER	nonsense_mediated_decay,processed_transcript,snRNA,misc_RNA,protein_coding,retained_intron
C	missense_variant	MODERATE	novelT001176503_ORF_1	24	8	Q/H	possibly_damaging	tolerated	1	198699686	G	C	missense_variant,downstream_gene_variant,intron_variant,non_coding_transcript_exon_variant	PTPRC	G/R	ENSG00000081237,5788	MODIFIER,MODERATE	processed_transcript,non_stop_decay,protein_coding,retained_intron	0.001
A	stop_gained	HIGH	novelT000755410_ORF_1	25	9	E/*			8	89981387	C	A	3_prime_UTR_variant&NMD_transcript_variant,downstream_gene_variant,5_prime_UTR_variant,missense_variant	NBN	G/V	ENSG00000104320,4683	MODIFIER,MODERATE	nonsense_mediated_decay,protein_coding,retained_intron
A	stop_gained	HIGH	novelT000755864_ORF_1	25	9	E/*			8	89981387	C	A	3_prime_UTR_variant&NMD_transcript_variant,downstream_gene_variant,5_prime_UTR_variant,missense_variant	NBN	G/V	ENSG00000104320,4683	MODIFIER,MODERATE	nonsense_mediated_decay,protein_coding,retained_intron
T	missense_variant	MODERATE	novelT000353448_ORF_3	34	12	V/L	unknown	unknown	20	34438518	G	T	missense_variant&NMD_transcript_variant,downstream_gene_variant,missense_variant,non_coding_transcript_exon_variant	ITCH,ITCH-AS1	G/V	83737,ENSG00000236388,ENSG00000078747	MODIFIER,MODERATE	nonsense_mediated_decay,processed_transcript,misc_RNA,lncRNA,protein_coding
T	missense_variant	MODERATE	novelT000353504_ORF_3	34	12	V/L	unknown	unknown	20	34438518	G	T	missense_variant&NMD_transcript_variant,downstream_gene_variant,missense_variant,non_coding_transcript_exon_variant	ITCH,ITCH-AS1	G/V	83737,ENSG00000236388,ENSG00000078747	MODIFIER,MODERATE	nonsense_mediated_decay,processed_transcript,misc_RNA,lncRNA,protein_coding
T	missense_variant	MODERATE	novelT000353547_ORF_5	34	12	V/L	unknown	unknown	20	34438518	G	T	missense_variant&NMD_transcript_variant,downstream_gene_variant,missense_variant,non_coding_transcript_exon_variant	ITCH,ITCH-AS1	G/V	83737,ENSG00000236388,ENSG00000078747	MODIFIER,MODERATE	nonsense_mediated_decay,processed_transcript,misc_RNA,lncRNA,protein_coding
A	missense_variant	MODERATE	novelT000811128_ORF_2	38	13	S/Y	possibly_damaging	tolerated	16	85918411	C	A	splice_polypyrimidine_tract_variant&splice_region_variant&intron_variant,intron_variant,non_coding_transcript_exon_variant	IRF8,MIR6774		3394,ENSG00000140968,ENSG00000274134,102466732	LOW,MODIFIER	protein_coding,miRNA
A	missense_variant	MODERATE	novelT000830193_ORF_1	38	13	S/Y	possibly_damaging	tolerated	16	85918411	C	A	splice_polypyrimidine_tract_variant&splice_region_variant&intron_variant,intron_variant,non_coding_transcript_exon_variant	IRF8,MIR6774		3394,ENSG00000140968,ENSG00000274134,102466732	LOW,MODIFIER	protein_coding,miRNA
A	missense_variant	MODERATE	novelT000830323_ORF_1	38	13	S/Y	possibly_damaging	tolerated	16	85918411	C	A	splice_polypyrimidine_tract_variant&splice_region_variant&intron_variant,intron_variant,non_coding_transcript_exon_variant	IRF8,MIR6774		3394,ENSG00000140968,ENSG00000274134,102466732	LOW,MODIFIER	protein_coding,miRNA
G	missense_variant	MODERATE	novelT000946715_ORF_2	40	14	L/V	unknown	unknown	10	102400408	C	G	downstream_gene_variant,missense_variant,intron_variant&non_coding_transcript_variant,upstream_gene_variant	NFKB2,PSD	A/G	4791,ENSG00000077150,ENSG00000059915,5662	MODIFIER,MODERATE	processed_transcript,misc_RNA,protein_coding,retained_intron
G	missense_variant	MODERATE	novelT000946727_ORF_2	40	14	L/V	unknown	unknown	10	102400408	C	G	downstream_gene_variant,missense_variant,intron_variant&non_coding_transcript_variant,upstream_gene_variant	NFKB2,PSD	A/G	4791,ENSG00000077150,ENSG00000059915,5662	MODIFIER,MODERATE	processed_transcript,misc_RNA,protein_coding,retained_intron
G	missense_variant	MODERATE	novelT000946827_ORF_2	40	14	L/V	unknown	unknown	10	102400408	C	G	downstream_gene_variant,missense_variant,intron_variant&non_coding_transcript_variant,upstream_gene_variant	NFKB2,PSD	A/G	4791,ENSG00000077150,ENSG00000059915,5662	MODIFIER,MODERATE	processed_transcript,misc_RNA,protein_coding,retained_intron
G	missense_variant	MODERATE	novelT000947289_ORF_2	40	14	L/V	unknown	unknown	10	102400408	C	G	downstream_gene_variant,missense_variant,intron_variant&non_coding_transcript_variant,upstream_gene_variant	NFKB2,PSD	A/G	4791,ENSG00000077150,ENSG00000059915,5662	MODIFIER,MODERATE	processed_transcript,misc_RNA,protein_coding,retained_intron
G	missense_variant	MODERATE	novelT000947293_ORF_2	40	14	L/V	unknown	unknown	10	102400408	C	G	downstream_gene_variant,missense_variant,intron_variant&non_coding_transcript_variant,upstream_gene_variant	NFKB2,PSD	A/G	4791,ENSG00000077150,ENSG00000059915,5662	MODIFIER,MODERATE	processed_transcript,misc_RNA,protein_coding,retained_intron
G	missense_variant	MODERATE	novelT000947336_ORF_2	40	14	L/V	unknown	unknown	10	102400408	C	G	downstream_gene_variant,missense_variant,intron_variant&non_coding_transcript_variant,upstream_gene_variant	NFKB2,PSD	A/G	4791,ENSG00000077150,ENSG00000059915,5662	MODIFIER,MODERATE	processed_transcript,misc_RNA,protein_coding,retained_intron
G	missense_variant	MODERATE	novelT000947709_ORF_2	40	14	L/V	unknown	unknown	10	102400408	C	G	downstream_gene_variant,missense_variant,intron_variant&non_coding_transcript_variant,upstream_gene_variant	NFKB2,PSD	A/G	4791,ENSG00000077150,ENSG00000059915,5662	MODIFIER,MODERATE	processed_transcript,misc_RNA,protein_coding,retained_intron
G	missense_variant	MODERATE	novelT000947751_ORF_2	40	14	L/V	unknown	unknown	10	102400408	C	G	downstream_gene_variant,missense_variant,intron_variant&non_coding_transcript_variant,upstream_gene_variant	NFKB2,PSD	A/G	4791,ENSG00000077150,ENSG00000059915,5662	MODIFIER,MODERATE	processed_transcript,misc_RNA,protein_coding,retained_intron
C	missense_variant	MODERATE	novelT000353448_ORF_3	44	15	G/A	unknown	unknown	20	34438528	G	C	missense_variant&NMD_transcript_variant,downstream_gene_variant,missense_variant,non_coding_transcript_exon_variant	ITCH,ITCH-AS1	R/S	83737,ENSG00000236388,ENSG00000078747	MODIFIER,MODERATE	nonsense_mediated_decay,processed_transcript,misc_RNA,lncRNA,protein_coding
C	missense_variant	MODERATE	novelT000353504_ORF_3	44	15	G/A	unknown	unknown	20	34438528	G	C	missense_variant&NMD_transcript_variant,downstream_gene_variant,missense_variant,non_coding_transcript_exon_variant	ITCH,ITCH-AS1	R/S	83737,ENSG00000236388,ENSG00000078747	MODIFIER,MODERATE	nonsense_mediated_decay,processed_transcript,misc_RNA,lncRNA,protein_coding
C	missense_variant	MODERATE	novelT000353547_ORF_5	44	15	G/A	unknown	unknown	20	34438528	G	C	missense_variant&NMD_transcript_variant,downstream_gene_variant,missense_variant,non_coding_transcript_exon_variant	ITCH,ITCH-AS1	R/S	83737,ENSG00000236388,ENSG00000078747	MODIFIER,MODERATE	nonsense_mediated_decay,processed_transcript,misc_RNA,lncRNA,protein_coding
A	missense_variant	MODERATE	novelT001007872_ORF_1	53	18	G/D	unknown	unknown	6	137219348	G	A	5_prime_UTR_variant,upstream_gene_variant,non_coding_transcript_exon_variant	IFNGR1		ENSG00000027697,3459	MODIFIER	processed_transcript,nonsense_mediated_decay,protein_coding
C	missense_variant	MODERATE	novelT000436169_ORF_2	62	21	T/S	possibly_damaging	unknown	19	17844277	G	C	missense_variant,upstream_gene_variant,non_coding_transcript_exon_variant	JAK3	D/E	ENSG00000105639,3718	MODIFIER,MODERATE	processed_transcript,protein_coding,retained_intron
C	missense_variant	MODERATE	novelT000738427_ORF_2	62	21	Q/R	unknown	unknown	12	56349473	T	C	missense_variant&NMD_transcript_variant,downstream_gene_variant,upstream_gene_variant,3_prime_UTR_variant&NMD_transcript_variant,non_coding_transcript_exon_variant,missense_variant	STAT2,RNU7-40P	S/G	6773,ENSG00000170581,ENSG00000252206	MODIFIER,MODERATE	nonsense_mediated_decay,processed_transcript,snRNA,misc_RNA,protein_coding,retained_intron
C	missense_variant	MODERATE	novelT000738554_ORF_3	62	21	Q/R	unknown	unknown	12	56349473	T	C	missense_variant&NMD_transcript_variant,downstream_gene_variant,upstream_gene_variant,3_prime_UTR_variant&NMD_transcript_variant,non_coding_transcript_exon_variant,missense_variant	STAT2,RNU7-40P	S/G	6773,ENSG00000170581,ENSG00000252206	MODIFIER,MODERATE	nonsense_mediated_decay,processed_transcript,snRNA,misc_RNA,protein_coding,retained_intron
G	missense_variant	MODERATE	novelT000946715_ORF_2	66	22	H/Q	unknown	unknown	10	102400434	C	G	downstream_gene_variant,missense_variant,intron_variant&non_coding_transcript_variant,upstream_gene_variant	NFKB2,PSD	L/V	4791,ENSG00000077150,ENSG00000059915,5662	MODIFIER,MODERATE	processed_transcript,misc_RNA,protein_coding,retained_intron
G	missense_variant	MODERATE	novelT000946727_ORF_2	66	22	H/Q	unknown	unknown	10	102400434	C	G	downstream_gene_variant,missense_variant,intron_variant&non_coding_transcript_variant,upstream_gene_variant	NFKB2,PSD	L/V	4791,ENSG00000077150,ENSG00000059915,5662	MODIFIER,MODERATE	processed_transcript,misc_RNA,protein_coding,retained_intron
G	missense_variant	MODERATE	novelT000946827_ORF_2	66	22	H/Q	unknown	unknown	10	102400434	C	G	downstream_gene_variant,missense_variant,intron_variant&non_coding_transcript_variant,upstream_gene_variant	NFKB2,PSD	L/V	4791,ENSG00000077150,ENSG00000059915,5662	MODIFIER,MODERATE	processed_transcript,misc_RNA,protein_coding,retained_intron
G	missense_variant	MODERATE	novelT000947289_ORF_2	66	22	H/Q	unknown	unknown	10	102400434	C	G	downstream_gene_variant,missense_variant,intron_variant&non_coding_transcript_variant,upstream_gene_variant	NFKB2,PSD	L/V	4791,ENSG00000077150,ENSG00000059915,5662	MODIFIER,MODERATE	processed_transcript,misc_RNA,protein_coding,retained_intron
G	missense_variant	MODERATE	novelT000947293_ORF_2	66	22	H/Q	unknown	unknown	10	102400434	C	G	downstream_gene_variant,missense_variant,intron_variant&non_coding_transcript_variant,upstream_gene_variant	NFKB2,PSD	L/V	4791,ENSG00000077150,ENSG00000059915,5662	MODIFIER,MODERATE	processed_transcript,misc_RNA,protein_coding,retained_intron
G	missense_variant	MODERATE	novelT000947336_ORF_2	66	22	H/Q	unknown	unknown	10	102400434	C	G	downstream_gene_variant,missense_variant,intron_variant&non_coding_transcript_variant,upstream_gene_variant	NFKB2,PSD	L/V	4791,ENSG00000077150,ENSG00000059915,5662	MODIFIER,MODERATE	processed_transcript,misc_RNA,protein_coding,retained_intron
G	missense_variant	MODERATE	novelT000947709_ORF_2	66	22	H/Q	unknown	unknown	10	102400434	C	G	downstream_gene_variant,missense_variant,intron_variant&non_coding_transcript_variant,upstream_gene_variant	NFKB2,PSD	L/V	4791,ENSG00000077150,ENSG00000059915,5662	MODIFIER,MODERATE	processed_transcript,misc_RNA,protein_coding,retained_intron
G	missense_variant	MODERATE	novelT000947751_ORF_2	66	22	H/Q	unknown	unknown	10	102400434	C	G	downstream_gene_variant,missense_variant,intron_variant&non_coding_transcript_variant,upstream_gene_variant	NFKB2,PSD	L/V	4791,ENSG00000077150,ENSG00000059915,5662	MODIFIER,MODERATE	processed_transcript,misc_RNA,protein_coding,retained_intron
T	missense_variant	MODERATE	novelT000462673_ORF_2	72	24	M/I	unknown	unknown	20	44620323	C	T	downstream_gene_variant,3_prime_UTR_variant&NMD_transcript_variant,intron_variant,non_coding_transcript_exon_variant,missense_variant	ADA,PKIG	G/R	ENSG00000196839,ENSG00000168734,11142,100	MODIFIER,MODERATE	processed_transcript,nonsense_mediated_decay,protein_coding,misc_RNA
T	missense_variant	MODERATE	novelT000462704_ORF_2	72	24	M/I	unknown	unknown	20	44620323	C	T	downstream_gene_variant,3_prime_UTR_variant&NMD_transcript_variant,intron_variant,non_coding_transcript_exon_variant,missense_variant	ADA,PKIG	G/R	ENSG00000196839,ENSG00000168734,11142,100	MODIFIER,MODERATE	processed_transcript,nonsense_mediated_decay,protein_coding,misc_RNA
A	missense_variant&splice_region_variant	MODERATE	novelT000220846_ORF_2	83	28	P/L			11	614035	G	A	downstream_gene_variant,missense_variant&splice_region_variant,upstream_gene_variant,intron_variant&NMD_transcript_variant,intron_variant,non_coding_transcript_exon_variant,splice_region_variant&synonymous_variant&NMD_transcript_variant,splice_region_variant&3_prime_UTR_variant&NMD_transcript_variant	IRF7,PHRF1,CDHR5	P/S,A	53841,ENSG00000185507,3665,ENSG00000099834,ENSG00000070047,57661	LOW,MODIFIER,MODERATE	nonsense_mediated_decay,protein_coding,retained_intron	0.002
T	missense_variant&splice_region_variant	MODERATE	novelT000220879_ORF_2	83	28	R/Q			11	613863	C	T	downstream_gene_variant,missense_variant&splice_region_variant,upstream_gene_variant,splice_region_variant&5_prime_UTR_variant,3_prime_UTR_variant&NMD_transcript_variant,non_coding_transcript_exon_variant,splice_region_variant&synonymous_variant&NMD_transcript_variant,splice_region_variant&3_prime_UTR_variant&NMD_transcript_variant	IRF7,PHRF1,CDHR5	E/K,A	53841,ENSG00000185507,3665,ENSG00000099834,ENSG00000070047,57661	LOW,MODIFIER,MODERATE	nonsense_mediated_decay,protein_coding,retained_intron
A	missense_variant&splice_region_variant	MODERATE	novelT000220888_ORF_2	83	28	P/L			11	614035	G	A	downstream_gene_variant,missense_variant&splice_region_variant,upstream_gene_variant,intron_variant&NMD_transcript_variant,intron_variant,non_coding_transcript_exon_variant,splice_region_variant&synonymous_variant&NMD_transcript_variant,splice_region_variant&3_prime_UTR_variant&NMD_transcript_variant	IRF7,PHRF1,CDHR5	P/S,A	53841,ENSG00000185507,3665,ENSG00000099834,ENSG00000070047,57661	LOW,MODIFIER,MODERATE	nonsense_mediated_decay,protein_coding,retained_intron	0.002
A	missense_variant&splice_region_variant	MODERATE	novelT000220892_ORF_2	83	28	P/L			11	614035	G	A	downstream_gene_variant,missense_variant&splice_region_variant,upstream_gene_variant,intron_variant&NMD_transcript_variant,intron_variant,non_coding_transcript_exon_variant,splice_region_variant&synonymous_variant&NMD_transcript_variant,splice_region_variant&3_prime_UTR_variant&NMD_transcript_variant	IRF7,PHRF1,CDHR5	P/S,A	53841,ENSG00000185507,3665,ENSG00000099834,ENSG00000070047,57661	LOW,MODIFIER,MODERATE	nonsense_mediated_decay,protein_coding,retained_intron	0.002
A	missense_variant&splice_region_variant	MODERATE	novelT000220906_ORF_2	83	28	P/L			11	614035	G	A	downstream_gene_variant,missense_variant&splice_region_variant,upstream_gene_variant,intron_variant&NMD_transcript_variant,intron_variant,non_coding_transcript_exon_variant,splice_region_variant&synonymous_variant&NMD_transcript_variant,splice_region_variant&3_prime_UTR_variant&NMD_transcript_variant	IRF7,PHRF1,CDHR5	P/S,A	53841,ENSG00000185507,3665,ENSG00000099834,ENSG00000070047,57661	LOW,MODIFIER,MODERATE	nonsense_mediated_decay,protein_coding,retained_intron	0.002
A	missense_variant&splice_region_variant	MODERATE	novelT000220929_ORF_2	83	28	P/L			11	614035	G	A	downstream_gene_variant,missense_variant&splice_region_variant,upstream_gene_variant,intron_variant&NMD_transcript_variant,intron_variant,non_coding_transcript_exon_variant,splice_region_variant&synonymous_variant&NMD_transcript_variant,splice_region_variant&3_prime_UTR_variant&NMD_transcript_variant	IRF7,PHRF1,CDHR5	P/S,A	53841,ENSG00000185507,3665,ENSG00000099834,ENSG00000070047,57661	LOW,MODIFIER,MODERATE	nonsense_mediated_decay,protein_coding,retained_intron	0.002
A	missense_variant&splice_region_variant	MODERATE	novelT000220983_ORF_2	83	28	P/L			11	614035	G	A	downstream_gene_variant,missense_variant&splice_region_variant,upstream_gene_variant,intron_variant&NMD_transcript_variant,intron_variant,non_coding_transcript_exon_variant,splice_region_variant&synonymous_variant&NMD_transcript_variant,splice_region_variant&3_prime_UTR_variant&NMD_transcript_variant	IRF7,PHRF1,CDHR5	P/S,A	53841,ENSG00000185507,3665,ENSG00000099834,ENSG00000070047,57661	LOW,MODIFIER,MODERATE	nonsense_mediated_decay,protein_coding,retained_intron	0.002
T	missense_variant&splice_region_variant	MODERATE	novelT000221007_ORF_2	83	28	R/Q			11	613863	C	T	downstream_gene_variant,missense_variant&splice_region_variant,upstream_gene_variant,splice_region_variant&5_prime_UTR_variant,3_prime_UTR_variant&NMD_transcript_variant,non_coding_transcript_exon_variant,splice_region_variant&synonymous_variant&NMD_transcript_variant,splice_region_variant&3_prime_UTR_variant&NMD_transcript_variant	IRF7,PHRF1,CDHR5	E/K,A	53841,ENSG00000185507,3665,ENSG00000099834,ENSG00000070047,57661	LOW,MODIFIER,MODERATE	nonsense_mediated_decay,protein_coding,retained_intron
A	missense_variant&splice_region_variant	MODERATE	novelT000221413_ORF_1	83	28	P/L			11	614035	G	A	downstream_gene_variant,missense_variant&splice_region_variant,upstream_gene_variant,intron_variant&NMD_transcript_variant,intron_variant,non_coding_transcript_exon_variant,splice_region_variant&synonymous_variant&NMD_transcript_variant,splice_region_variant&3_prime_UTR_variant&NMD_transcript_variant	IRF7,PHRF1,CDHR5	P/S,A	53841,ENSG00000185507,3665,ENSG00000099834,ENSG00000070047,57661	LOW,MODIFIER,MODERATE	nonsense_mediated_decay,protein_coding,retained_intron	0.002
A	missense_variant&splice_region_variant	MODERATE	novelT000221417_ORF_2	83	28	P/L			11	614035	G	A	downstream_gene_variant,missense_variant&splice_region_variant,upstream_gene_variant,intron_variant&NMD_transcript_variant,intron_variant,non_coding_transcript_exon_variant,splice_region_variant&synonymous_variant&NMD_transcript_variant,splice_region_variant&3_prime_UTR_variant&NMD_transcript_variant	IRF7,PHRF1,CDHR5	P/S,A	53841,ENSG00000185507,3665,ENSG00000099834,ENSG00000070047,57661	LOW,MODIFIER,MODERATE	nonsense_mediated_decay,protein_coding,retained_intron	0.002
A	missense_variant&splice_region_variant	MODERATE	novelT000221484_ORF_2	83	28	P/L			11	614035	G	A	downstream_gene_variant,missense_variant&splice_region_variant,upstream_gene_variant,intron_variant&NMD_transcript_variant,intron_variant,non_coding_transcript_exon_variant,splice_region_variant&synonymous_variant&NMD_transcript_variant,splice_region_variant&3_prime_UTR_variant&NMD_transcript_variant	IRF7,PHRF1,CDHR5	P/S,A	53841,ENSG00000185507,3665,ENSG00000099834,ENSG00000070047,57661	LOW,MODIFIER,MODERATE	nonsense_mediated_decay,protein_coding,retained_intron	0.002
A	missense_variant&splice_region_variant	MODERATE	novelT000221529_ORF_2	83	28	P/L			11	614035	G	A	downstream_gene_variant,missense_variant&splice_region_variant,upstream_gene_variant,intron_variant&NMD_transcript_variant,intron_variant,non_coding_transcript_exon_variant,splice_region_variant&synonymous_variant&NMD_transcript_variant,splice_region_variant&3_prime_UTR_variant&NMD_transcript_variant	IRF7,PHRF1,CDHR5	P/S,A	53841,ENSG00000185507,3665,ENSG00000099834,ENSG00000070047,57661	LOW,MODIFIER,MODERATE	nonsense_mediated_decay,protein_coding,retained_intron	0.002
A	missense_variant&splice_region_variant	MODERATE	novelT000221779_ORF_2	83	28	P/L			11	614035	G	A	downstream_gene_variant,missense_variant&splice_region_variant,upstream_gene_variant,intron_variant&NMD_transcript_variant,intron_variant,non_coding_transcript_exon_variant,splice_region_variant&synonymous_variant&NMD_transcript_variant,splice_region_variant&3_prime_UTR_variant&NMD_transcript_variant	IRF7,PHRF1,CDHR5	P/S,A	53841,ENSG00000185507,3665,ENSG00000099834,ENSG00000070047,57661	LOW,MODIFIER,MODERATE	nonsense_mediated_decay,protein_coding,retained_intron	0.002
A	missense_variant&splice_region_variant	MODERATE	novelT000225291_ORF_2	83	28	P/L			11	614035	G	A	downstream_gene_variant,missense_variant&splice_region_variant,upstream_gene_variant,intron_variant&NMD_transcript_variant,intron_variant,non_coding_transcript_exon_variant,splice_region_variant&synonymous_variant&NMD_transcript_variant,splice_region_variant&3_prime_UTR_variant&NMD_transcript_variant	IRF7,PHRF1,CDHR5	P/S,A	53841,ENSG00000185507,3665,ENSG00000099834,ENSG00000070047,57661	LOW,MODIFIER,MODERATE	nonsense_mediated_decay,protein_coding,retained_intron	0.002
C	missense_variant	MODERATE	novelT000255490_ORF_2	86	29	S/T	unknown	unknown	6	3105669	G	C	3_prime_UTR_variant&NMD_transcript_variant,downstream_gene_variant,missense_variant,non_coding_transcript_exon_variant	RIPK1,LOC107986556	Q/H	8737,ENSG00000137275,107986556	MODIFIER,MODERATE	nonsense_mediated_decay,processed_transcript,lncRNA,protein_coding,retained_intron
C	missense_variant	MODERATE	novelT000255496_ORF_3	86	29	S/T	unknown	unknown	6	3105669	G	C	3_prime_UTR_variant&NMD_transcript_variant,downstream_gene_variant,missense_variant,non_coding_transcript_exon_variant	RIPK1,LOC107986556	Q/H	8737,ENSG00000137275,107986556	MODIFIER,MODERATE	nonsense_mediated_decay,processed_transcript,lncRNA,protein_coding,retained_intron
C	missense_variant	MODERATE	novelT000255702_ORF_3	86	29	S/T	unknown	unknown	6	3105669	G	C	3_prime_UTR_variant&NMD_transcript_variant,downstream_gene_variant,missense_variant,non_coding_transcript_exon_variant	RIPK1,LOC107986556	Q/H	8737,ENSG00000137275,107986556	MODIFIER,MODERATE	nonsense_mediated_decay,processed_transcript,lncRNA,protein_coding,retained_intron
C	missense_variant	MODERATE	novelT000257050_ORF_3	86	29	S/T	unknown	unknown	6	3105669	G	C	3_prime_UTR_variant&NMD_transcript_variant,downstream_gene_variant,missense_variant,non_coding_transcript_exon_variant	RIPK1,LOC107986556	Q/H	8737,ENSG00000137275,107986556	MODIFIER,MODERATE	nonsense_mediated_decay,processed_transcript,lncRNA,protein_coding,retained_intron
C	missense_variant	MODERATE	novelT000257087_ORF_3	86	29	S/T	unknown	unknown	6	3105669	G	C	3_prime_UTR_variant&NMD_transcript_variant,downstream_gene_variant,missense_variant,non_coding_transcript_exon_variant	RIPK1,LOC107986556	Q/H	8737,ENSG00000137275,107986556	MODIFIER,MODERATE	nonsense_mediated_decay,processed_transcript,lncRNA,protein_coding,retained_intron
C	missense_variant	MODERATE	novelT000257148_ORF_2	86	29	S/T	unknown	unknown	6	3105669	G	C	3_prime_UTR_variant&NMD_transcript_variant,downstream_gene_variant,missense_variant,non_coding_transcript_exon_variant	RIPK1,LOC107986556	Q/H	8737,ENSG00000137275,107986556	MODIFIER,MODERATE	nonsense_mediated_decay,processed_transcript,lncRNA,protein_coding,retained_intron
C	missense_variant	MODERATE	novelT000257366_ORF_2	86	29	S/T	unknown	unknown	6	3105669	G	C	3_prime_UTR_variant&NMD_transcript_variant,downstream_gene_variant,missense_variant,non_coding_transcript_exon_variant	RIPK1,LOC107986556	Q/H	8737,ENSG00000137275,107986556	MODIFIER,MODERATE	nonsense_mediated_decay,processed_transcript,lncRNA,protein_coding,retained_intron
C	missense_variant	MODERATE	novelT000257472_ORF_2	86	29	S/T	unknown	unknown	6	3105669	G	C	3_prime_UTR_variant&NMD_transcript_variant,downstream_gene_variant,missense_variant,non_coding_transcript_exon_variant	RIPK1,LOC107986556	Q/H	8737,ENSG00000137275,107986556	MODIFIER,MODERATE	nonsense_mediated_decay,processed_transcript,lncRNA,protein_coding,retained_intron
C	missense_variant	MODERATE	novelT000259736_ORF_2	86	29	S/T	unknown	unknown	6	3105669	G	C	3_prime_UTR_variant&NMD_transcript_variant,downstream_gene_variant,missense_variant,non_coding_transcript_exon_variant	RIPK1,LOC107986556	Q/H	8737,ENSG00000137275,107986556	MODIFIER,MODERATE	nonsense_mediated_decay,processed_transcript,lncRNA,protein_coding,retained_intron
C	missense_variant	MODERATE	novelT000259883_ORF_2	86	29	S/T	unknown	unknown	6	3105669	G	C	3_prime_UTR_variant&NMD_transcript_variant,downstream_gene_variant,missense_variant,non_coding_transcript_exon_variant	RIPK1,LOC107986556	Q/H	8737,ENSG00000137275,107986556	MODIFIER,MODERATE	nonsense_mediated_decay,processed_transcript,lncRNA,protein_coding,retained_intron
C	missense_variant	MODERATE	novelT000259968_ORF_2	86	29	S/T	unknown	unknown	6	3105669	G	C	3_prime_UTR_variant&NMD_transcript_variant,downstream_gene_variant,missense_variant,non_coding_transcript_exon_variant	RIPK1,LOC107986556	Q/H	8737,ENSG00000137275,107986556	MODIFIER,MODERATE	nonsense_mediated_decay,processed_transcript,lncRNA,protein_coding,retained_intron
C	missense_variant	MODERATE	novelT000259982_ORF_2	86	29	S/T	unknown	unknown	6	3105669	G	C	3_prime_UTR_variant&NMD_transcript_variant,downstream_gene_variant,missense_variant,non_coding_transcript_exon_variant	RIPK1,LOC107986556	Q/H	8737,ENSG00000137275,107986556	MODIFIER,MODERATE	nonsense_mediated_decay,processed_transcript,lncRNA,protein_coding,retained_intron
C	missense_variant	MODERATE	novelT000260224_ORF_2	86	29	S/T	unknown	unknown	6	3105669	G	C	3_prime_UTR_variant&NMD_transcript_variant,downstream_gene_variant,missense_variant,non_coding_transcript_exon_variant	RIPK1,LOC107986556	Q/H	8737,ENSG00000137275,107986556	MODIFIER,MODERATE	nonsense_mediated_decay,processed_transcript,lncRNA,protein_coding,retained_intron
C	missense_variant	MODERATE	novelT000260313_ORF_2	86	29	S/T	unknown	unknown	6	3105669	G	C	3_prime_UTR_variant&NMD_transcript_variant,downstream_gene_variant,missense_variant,non_coding_transcript_exon_variant	RIPK1,LOC107986556	Q/H	8737,ENSG00000137275,107986556	MODIFIER,MODERATE	nonsense_mediated_decay,processed_transcript,lncRNA,protein_coding,retained_intron
G	missense_variant	MODERATE	novelT000220879_ORF_2	89	30	R/P	possibly_damaging	unknown	11	613857	C	G	downstream_gene_variant,5_prime_UTR_variant,upstream_gene_variant,3_prime_UTR_variant&NMD_transcript_variant,synonymous_variant&NMD_transcript_variant,non_coding_transcript_exon_variant,missense_variant	IRF7,PHRF1,CDHR5	A/P,P	53841,ENSG00000185507,3665,ENSG00000099834,ENSG00000070047,57661	LOW,MODIFIER,MODERATE	nonsense_mediated_decay,protein_coding,retained_intron	0.0008
G	missense_variant	MODERATE	novelT000221007_ORF_2	89	30	R/P	possibly_damaging	unknown	11	613857	C	G	downstream_gene_variant,5_prime_UTR_variant,upstream_gene_variant,3_prime_UTR_variant&NMD_transcript_variant,synonymous_variant&NMD_transcript_variant,non_coding_transcript_exon_variant,missense_variant	IRF7,PHRF1,CDHR5	A/P,P	53841,ENSG00000185507,3665,ENSG00000099834,ENSG00000070047,57661	LOW,MODIFIER,MODERATE	nonsense_mediated_decay,protein_coding,retained_intron	0.0008
T	missense_variant	MODERATE	novelT000738427_ORF_2	88	30	G/R	unknown	unknown	12	56349447	C	T	downstream_gene_variant,upstream_gene_variant,3_prime_UTR_variant&NMD_transcript_variant,synonymous_variant&NMD_transcript_variant,synonymous_variant,non_coding_transcript_exon_variant	STAT2,RNU7-40P	Q	6773,ENSG00000170581,ENSG00000252206	LOW,MODIFIER	nonsense_mediated_decay,processed_transcript,snRNA,misc_RNA,protein_coding,retained_intron
T	missense_variant	MODERATE	novelT000738554_ORF_3	88	30	G/R	unknown	unknown	12	56349447	C	T	downstream_gene_variant,upstream_gene_variant,3_prime_UTR_variant&NMD_transcript_variant,synonymous_variant&NMD_transcript_variant,synonymous_variant,non_coding_transcript_exon_variant	STAT2,RNU7-40P	Q	6773,ENSG00000170581,ENSG00000252206	LOW,MODIFIER	nonsense_mediated_decay,processed_transcript,snRNA,misc_RNA,protein_coding,retained_intron
T	missense_variant	MODERATE	novelT001007872_ORF_1	89	30	T/I	unknown	unknown	6	137219384	C	T	5_prime_UTR_variant,upstream_gene_variant,non_coding_transcript_exon_variant	IFNGR1		ENSG00000027697,3459	MODIFIER	processed_transcript,nonsense_mediated_decay,protein_coding
A	missense_variant	MODERATE	novelT000220846_ORF_2	92	31	P/L	probably_damaging	unknown	11	614026	G	A	downstream_gene_variant,upstream_gene_variant,intron_variant&NMD_transcript_variant,3_prime_UTR_variant&NMD_transcript_variant,synonymous_variant&NMD_transcript_variant,intron_variant,non_coding_transcript_exon_variant,missense_variant	IRF7,PHRF1,CDHR5	P/S,S	53841,ENSG00000185507,3665,ENSG00000099834,ENSG00000070047,57661	LOW,MODIFIER,MODERATE	nonsense_mediated_decay,protein_coding,retained_intron	0.0014
A	missense_variant	MODERATE	novelT000220888_ORF_2	92	31	P/L	unknown	unknown	11	614026	G	A	downstream_gene_variant,upstream_gene_variant,intron_variant&NMD_transcript_variant,3_prime_UTR_variant&NMD_transcript_variant,synonymous_variant&NMD_transcript_variant,intron_variant,non_coding_transcript_exon_variant,missense_variant	IRF7,PHRF1,CDHR5	P/S,S	53841,ENSG00000185507,3665,ENSG00000099834,ENSG00000070047,57661	LOW,MODIFIER,MODERATE	nonsense_mediated_decay,protein_coding,retained_intron	0.0014
A	missense_variant	MODERATE	novelT000220892_ORF_2	92	31	P/L	unknown	unknown	11	614026	G	A	downstream_gene_variant,upstream_gene_variant,intron_variant&NMD_transcript_variant,3_prime_UTR_variant&NMD_transcript_variant,synonymous_variant&NMD_transcript_variant,intron_variant,non_coding_transcript_exon_variant,missense_variant	IRF7,PHRF1,CDHR5	P/S,S	53841,ENSG00000185507,3665,ENSG00000099834,ENSG00000070047,57661	LOW,MODIFIER,MODERATE	nonsense_mediated_decay,protein_coding,retained_intron	0.0014
A	missense_variant	MODERATE	novelT000220906_ORF_2	92	31	P/L	unknown	unknown	11	614026	G	A	downstream_gene_variant,upstream_gene_variant,intron_variant&NMD_transcript_variant,3_prime_UTR_variant&NMD_transcript_variant,synonymous_variant&NMD_transcript_variant,intron_variant,non_coding_transcript_exon_variant,missense_variant	IRF7,PHRF1,CDHR5	P/S,S	53841,ENSG00000185507,3665,ENSG00000099834,ENSG00000070047,57661	LOW,MODIFIER,MODERATE	nonsense_mediated_decay,protein_coding,retained_intron	0.0014
A	missense_variant	MODERATE	novelT000220929_ORF_2	92	31	P/L	unknown	unknown	11	614026	G	A	downstream_gene_variant,upstream_gene_variant,intron_variant&NMD_transcript_variant,3_prime_UTR_variant&NMD_transcript_variant,synonymous_variant&NMD_transcript_variant,intron_variant,non_coding_transcript_exon_variant,missense_variant	IRF7,PHRF1,CDHR5	P/S,S	53841,ENSG00000185507,3665,ENSG00000099834,ENSG00000070047,57661	LOW,MODIFIER,MODERATE	nonsense_mediated_decay,protein_coding,retained_intron	0.0014
A	missense_variant	MODERATE	novelT000220983_ORF_2	92	31	P/L	unknown	unknown	11	614026	G	A	downstream_gene_variant,upstream_gene_variant,intron_variant&NMD_transcript_variant,3_prime_UTR_variant&NMD_transcript_variant,synonymous_variant&NMD_transcript_variant,intron_variant,non_coding_transcript_exon_variant,missense_variant	IRF7,PHRF1,CDHR5	P/S,S	53841,ENSG00000185507,3665,ENSG00000099834,ENSG00000070047,57661	LOW,MODIFIER,MODERATE	nonsense_mediated_decay,protein_coding,retained_intron	0.0014
A	missense_variant	MODERATE	novelT000221413_ORF_1	92	31	P/L	unknown	unknown	11	614026	G	A	downstream_gene_variant,upstream_gene_variant,intron_variant&NMD_transcript_variant,3_prime_UTR_variant&NMD_transcript_variant,synonymous_variant&NMD_transcript_variant,intron_variant,non_coding_transcript_exon_variant,missense_variant	IRF7,PHRF1,CDHR5	P/S,S	53841,ENSG00000185507,3665,ENSG00000099834,ENSG00000070047,57661	LOW,MODIFIER,MODERATE	nonsense_mediated_decay,protein_coding,retained_intron	0.0014
A	missense_variant	MODERATE	novelT000221417_ORF_2	92	31	P/L	unknown	unknown	11	614026	G	A	downstream_gene_variant,upstream_gene_variant,intron_variant&NMD_transcript_variant,3_prime_UTR_variant&NMD_transcript_variant,synonymous_variant&NMD_transcript_variant,intron_variant,non_coding_transcript_exon_variant,missense_variant	IRF7,PHRF1,CDHR5	P/S,S	53841,ENSG00000185507,3665,ENSG00000099834,ENSG00000070047,57661	LOW,MODIFIER,MODERATE	nonsense_mediated_decay,protein_coding,retained_intron	0.0014
A	missense_variant	MODERATE	novelT000221484_ORF_2	92	31	P/L	probably_damaging	unknown	11	614026	G	A	downstream_gene_variant,upstream_gene_variant,intron_variant&NMD_transcript_variant,3_prime_UTR_variant&NMD_transcript_variant,synonymous_variant&NMD_transcript_variant,intron_variant,non_coding_transcript_exon_variant,missense_variant	IRF7,PHRF1,CDHR5	P/S,S	53841,ENSG00000185507,3665,ENSG00000099834,ENSG00000070047,57661	LOW,MODIFIER,MODERATE	nonsense_mediated_decay,protein_coding,retained_intron	0.0014
A	missense_variant	MODERATE	novelT000221529_ORF_2	92	31	P/L	unknown	unknown	11	614026	G	A	downstream_gene_variant,upstream_gene_variant,intron_variant&NMD_transcript_variant,3_prime_UTR_variant&NMD_transcript_variant,synonymous_variant&NMD_transcript_variant,intron_variant,non_coding_transcript_exon_variant,missense_variant	IRF7,PHRF1,CDHR5	P/S,S	53841,ENSG00000185507,3665,ENSG00000099834,ENSG00000070047,57661	LOW,MODIFIER,MODERATE	nonsense_mediated_decay,protein_coding,retained_intron	0.0014
A	missense_variant	MODERATE	novelT000221779_ORF_2	92	31	P/L	unknown	unknown	11	614026	G	A	downstream_gene_variant,upstream_gene_variant,intron_variant&NMD_transcript_variant,3_prime_UTR_variant&NMD_transcript_variant,synonymous_variant&NMD_transcript_variant,intron_variant,non_coding_transcript_exon_variant,missense_variant	IRF7,PHRF1,CDHR5	P/S,S	53841,ENSG00000185507,3665,ENSG00000099834,ENSG00000070047,57661	LOW,MODIFIER,MODERATE	nonsense_mediated_decay,protein_coding,retained_intron	0.0014
A	missense_variant	MODERATE	novelT000225291_ORF_2	92	31	P/L	unknown	unknown	11	614026	G	A	downstream_gene_variant,upstream_gene_variant,intron_variant&NMD_transcript_variant,3_prime_UTR_variant&NMD_transcript_variant,synonymous_variant&NMD_transcript_variant,intron_variant,non_coding_transcript_exon_variant,missense_variant	IRF7,PHRF1,CDHR5	P/S,S	53841,ENSG00000185507,3665,ENSG00000099834,ENSG00000070047,57661	LOW,MODIFIER,MODERATE	nonsense_mediated_decay,protein_coding,retained_intron	0.0014
T	missense_variant	MODERATE	novelT000972182_ORF_3	91	31	R/C	unknown	unknown	2	97724263	C	T	non_coding_transcript_exon_variant,missense_variant,upstream_gene_variant	ZAP70	A/V	ENSG00000115085,7535	MODIFIER,MODERATE	processed_transcript,misc_RNA,protein_coding,retained_intron
T	missense_variant	MODERATE	novelT000972183_ORF_3	91	31	R/C	unknown	unknown	2	97724263	C	T	non_coding_transcript_exon_variant,missense_variant,upstream_gene_variant	ZAP70	A/V	ENSG00000115085,7535	MODIFIER,MODERATE	processed_transcript,misc_RNA,protein_coding,retained_intron
T	missense_variant	MODERATE	novelT000972184_ORF_3	91	31	R/C	unknown	unknown	2	97724263	C	T	non_coding_transcript_exon_variant,missense_variant,upstream_gene_variant	ZAP70	A/V	ENSG00000115085,7535	MODIFIER,MODERATE	processed_transcript,misc_RNA,protein_coding,retained_intron
T	missense_variant	MODERATE	novelT000972189_ORF_3	91	31	R/C	unknown	unknown	2	97724263	C	T	non_coding_transcript_exon_variant,missense_variant,upstream_gene_variant	ZAP70	A/V	ENSG00000115085,7535	MODIFIER,MODERATE	processed_transcript,misc_RNA,protein_coding,retained_intron
T	missense_variant	MODERATE	novelT000972193_ORF_2	91	31	R/C	unknown	unknown	2	97724263	C	T	non_coding_transcript_exon_variant,missense_variant,upstream_gene_variant	ZAP70	A/V	ENSG00000115085,7535	MODIFIER,MODERATE	processed_transcript,misc_RNA,protein_coding,retained_intron
T	missense_variant	MODERATE	novelT000972201_ORF_3	91	31	R/C	unknown	unknown	2	97724263	C	T	non_coding_transcript_exon_variant,missense_variant,upstream_gene_variant	ZAP70	A/V	ENSG00000115085,7535	MODIFIER,MODERATE	processed_transcript,misc_RNA,protein_coding,retained_intron
T	missense_variant	MODERATE	novelT000972208_ORF_3	91	31	R/C	unknown	unknown	2	97724263	C	T	non_coding_transcript_exon_variant,missense_variant,upstream_gene_variant	ZAP70	A/V	ENSG00000115085,7535	MODIFIER,MODERATE	processed_transcript,misc_RNA,protein_coding,retained_intron
T	missense_variant	MODERATE	novelT000972221_ORF_3	91	31	R/C	unknown	unknown	2	97724263	C	T	non_coding_transcript_exon_variant,missense_variant,upstream_gene_variant	ZAP70	A/V	ENSG00000115085,7535	MODIFIER,MODERATE	processed_transcript,misc_RNA,protein_coding,retained_intron
T	missense_variant	MODERATE	novelT000972266_ORF_2	91	31	R/C	unknown	unknown	2	97724263	C	T	non_coding_transcript_exon_variant,missense_variant,upstream_gene_variant	ZAP70	A/V	ENSG00000115085,7535	MODIFIER,MODERATE	processed_transcript,misc_RNA,protein_coding,retained_intron
T	missense_variant	MODERATE	novelT000972299_ORF_3	91	31	R/C	unknown	unknown	2	97724263	C	T	non_coding_transcript_exon_variant,missense_variant,upstream_gene_variant	ZAP70	A/V	ENSG00000115085,7535	MODIFIER,MODERATE	processed_transcript,misc_RNA,protein_coding,retained_intron
T	missense_variant	MODERATE	novelT000972301_ORF_3	91	31	R/C	unknown	unknown	2	97724263	C	T	non_coding_transcript_exon_variant,missense_variant,upstream_gene_variant	ZAP70	A/V	ENSG00000115085,7535	MODIFIER,MODERATE	processed_transcript,misc_RNA,protein_coding,retained_intron
T	missense_variant	MODERATE	novelT000972303_ORF_3	91	31	R/C	unknown	unknown	2	97724263	C	T	non_coding_transcript_exon_variant,missense_variant,upstream_gene_variant	ZAP70	A/V	ENSG00000115085,7535	MODIFIER,MODERATE	processed_transcript,misc_RNA,protein_coding,retained_intron
T	missense_variant	MODERATE	novelT000972716_ORF_3	91	31	R/C	unknown	unknown	2	97724263	C	T	non_coding_transcript_exon_variant,missense_variant,upstream_gene_variant	ZAP70	A/V	ENSG00000115085,7535	MODIFIER,MODERATE	processed_transcript,misc_RNA,protein_coding,retained_intron
T	missense_variant	MODERATE	novelT000972725_ORF_4	91	31	R/C	unknown	unknown	2	97724263	C	T	non_coding_transcript_exon_variant,missense_variant,upstream_gene_variant	ZAP70	A/V	ENSG00000115085,7535	MODIFIER,MODERATE	processed_transcript,misc_RNA,protein_coding,retained_intron
T	missense_variant	MODERATE	novelT000972728_ORF_4	91	31	R/C	unknown	unknown	2	97724263	C	T	non_coding_transcript_exon_variant,missense_variant,upstream_gene_variant	ZAP70	A/V	ENSG00000115085,7535	MODIFIER,MODERATE	processed_transcript,misc_RNA,protein_coding,retained_intron
T	missense_variant	MODERATE	novelT000972809_ORF_2	91	31	R/C	unknown	unknown	2	97724263	C	T	non_coding_transcript_exon_variant,missense_variant,upstream_gene_variant	ZAP70	A/V	ENSG00000115085,7535	MODIFIER,MODERATE	processed_transcript,misc_RNA,protein_coding,retained_intron
A	missense_variant&splice_region_variant	MODERATE	novelT000462673_ORF_2	95	32	Q/L			20	44620300	T	A	downstream_gene_variant,splice_region_variant&non_coding_transcript_exon_variant,intron_variant,splice_region_variant&synonymous_variant,splice_region_variant&3_prime_UTR_variant&NMD_transcript_variant	ADA,PKIG	A	ENSG00000196839,ENSG00000168734,11142,100	LOW,MODIFIER	processed_transcript,nonsense_mediated_decay,protein_coding,misc_RNA
A	missense_variant&splice_region_variant	MODERATE	novelT000462704_ORF_2	95	32	Q/L			20	44620300	T	A	downstream_gene_variant,splice_region_variant&non_coding_transcript_exon_variant,intron_variant,splice_region_variant&synonymous_variant,splice_region_variant&3_prime_UTR_variant&NMD_transcript_variant	ADA,PKIG	A	ENSG00000196839,ENSG00000168734,11142,100	LOW,MODIFIER	processed_transcript,nonsense_mediated_decay,protein_coding,misc_RNA
T	missense_variant	MODERATE	novelT000946715_ORF_2	97	33	S/C	unknown	unknown	10	102400465	A	T	downstream_gene_variant,missense_variant,intron_variant&non_coding_transcript_variant,upstream_gene_variant	NFKB2,PSD	Q/L	4791,ENSG00000077150,ENSG00000059915,5662	MODIFIER,MODERATE	processed_transcript,misc_RNA,protein_coding,retained_intron
T	missense_variant	MODERATE	novelT000946727_ORF_2	97	33	S/C	unknown	unknown	10	102400465	A	T	downstream_gene_variant,missense_variant,intron_variant&non_coding_transcript_variant,upstream_gene_variant	NFKB2,PSD	Q/L	4791,ENSG00000077150,ENSG00000059915,5662	MODIFIER,MODERATE	processed_transcript,misc_RNA,protein_coding,retained_intron
T	missense_variant	MODERATE	novelT000946827_ORF_2	97	33	S/C	unknown	unknown	10	102400465	A	T	downstream_gene_variant,missense_variant,intron_variant&non_coding_transcript_variant,upstream_gene_variant	NFKB2,PSD	Q/L	4791,ENSG00000077150,ENSG00000059915,5662	MODIFIER,MODERATE	processed_transcript,misc_RNA,protein_coding,retained_intron
T	missense_variant	MODERATE	novelT000947289_ORF_2	97	33	S/C	unknown	unknown	10	102400465	A	T	downstream_gene_variant,missense_variant,intron_variant&non_coding_transcript_variant,upstream_gene_variant	NFKB2,PSD	Q/L	4791,ENSG00000077150,ENSG00000059915,5662	MODIFIER,MODERATE	processed_transcript,misc_RNA,protein_coding,retained_intron
T	missense_variant	MODERATE	novelT000947293_ORF_2	97	33	S/C	unknown	unknown	10	102400465	A	T	downstream_gene_variant,missense_variant,intron_variant&non_coding_transcript_variant,upstream_gene_variant	NFKB2,PSD	Q/L	4791,ENSG00000077150,ENSG00000059915,5662	MODIFIER,MODERATE	processed_transcript,misc_RNA,protein_coding,retained_intron
T	missense_variant	MODERATE	novelT000947336_ORF_2	97	33	S/C	unknown	unknown	10	102400465	A	T	downstream_gene_variant,missense_variant,intron_variant&non_coding_transcript_variant,upstream_gene_variant	NFKB2,PSD	Q/L	4791,ENSG00000077150,ENSG00000059915,5662	MODIFIER,MODERATE	processed_transcript,misc_RNA,protein_coding,retained_intron
T	missense_variant	MODERATE	novelT000947709_ORF_2	97	33	S/C	unknown	unknown	10	102400465	A	T	downstream_gene_variant,missense_variant,intron_variant&non_coding_transcript_variant,upstream_gene_variant	NFKB2,PSD	Q/L	4791,ENSG00000077150,ENSG00000059915,5662	MODIFIER,MODERATE	processed_transcript,misc_RNA,protein_coding,retained_intron
T	missense_variant	MODERATE	novelT000947751_ORF_2	97	33	S/C	unknown	unknown	10	102400465	A	T	downstream_gene_variant,missense_variant,intron_variant&non_coding_transcript_variant,upstream_gene_variant	NFKB2,PSD	Q/L	4791,ENSG00000077150,ENSG00000059915,5662	MODIFIER,MODERATE	processed_transcript,misc_RNA,protein_coding,retained_intron
A	missense_variant&splice_region_variant	MODERATE	novelT000436169_ORF_2	104	35	A/V			19	17844235	G	A	splice_region_variant&synonymous_variant,splice_region_variant&non_coding_transcript_exon_variant,upstream_gene_variant	JAK3	S	ENSG00000105639,3718	LOW,MODIFIER	processed_transcript,protein_coding,retained_intron	0.002
T	missense_variant	MODERATE	novelT000738427_ORF_2	113	38	G/E	unknown	unknown	12	56349258	C	T	downstream_gene_variant,upstream_gene_variant,intron_variant&NMD_transcript_variant,3_prime_UTR_variant&NMD_transcript_variant,intron_variant&non_coding_transcript_variant,intron_variant,non_coding_transcript_exon_variant,missense_variant	STAT2,RNU7-40P	D/N	6773,ENSG00000170581,ENSG00000252206	MODIFIER,MODERATE	nonsense_mediated_decay,processed_transcript,snRNA,misc_RNA,protein_coding,retained_intron
T	missense_variant&splice_region_variant	MODERATE	novelT000738427_ORF_2	112	38	G/R			12	56349259	C	T	downstream_gene_variant,upstream_gene_variant,intron_variant&NMD_transcript_variant,intron_variant&non_coding_transcript_variant,splice_region_variant&non_coding_transcript_exon_variant,intron_variant,splice_region_variant&synonymous_variant,splice_region_variant&3_prime_UTR_variant&NMD_transcript_variant	STAT2,RNU7-40P	T	6773,ENSG00000170581,ENSG00000252206	LOW,MODIFIER	nonsense_mediated_decay,processed_transcript,snRNA,misc_RNA,protein_coding,retained_intron
T	missense_variant	MODERATE	novelT000738554_ORF_3	113	38	G/E	unknown	unknown	12	56349258	C	T	downstream_gene_variant,upstream_gene_variant,intron_variant&NMD_transcript_variant,3_prime_UTR_variant&NMD_transcript_variant,intron_variant&non_coding_transcript_variant,intron_variant,non_coding_transcript_exon_variant,missense_variant	STAT2,RNU7-40P	D/N	6773,ENSG00000170581,ENSG00000252206	MODIFIER,MODERATE	nonsense_mediated_decay,processed_transcript,snRNA,misc_RNA,protein_coding,retained_intron
T	missense_variant&splice_region_variant	MODERATE	novelT000738554_ORF_3	112	38	G/R			12	56349259	C	T	downstream_gene_variant,upstream_gene_variant,intron_variant&NMD_transcript_variant,intron_variant&non_coding_transcript_variant,splice_region_variant&non_coding_transcript_exon_variant,intron_variant,splice_region_variant&synonymous_variant,splice_region_variant&3_prime_UTR_variant&NMD_transcript_variant	STAT2,RNU7-40P	T	6773,ENSG00000170581,ENSG00000252206	LOW,MODIFIER	nonsense_mediated_decay,processed_transcript,snRNA,misc_RNA,protein_coding,retained_intron
C	missense_variant	MODERATE	novelT000586743_ORF_1	115	39	K/Q	unknown	unknown	13	102616466	A	C	missense_variant&NMD_transcript_variant,missense_variant,non_coding_transcript_exon_variant	TPP2	E/A	7174,ENSG00000134900	MODIFIER,MODERATE	nonsense_mediated_decay,protein_coding,misc_RNA
T	missense_variant	MODERATE	novelT000220846_ORF_2	119	40	S/N	possibly_damaging	unknown	11	613999	C	T	downstream_gene_variant,upstream_gene_variant,intron_variant&NMD_transcript_variant,3_prime_UTR_variant&NMD_transcript_variant,synonymous_variant&NMD_transcript_variant,intron_variant,non_coding_transcript_exon_variant,missense_variant	IRF7,PHRF1,CDHR5	Q,V/I	53841,ENSG00000185507,3665,ENSG00000099834,ENSG00000070047,57661	LOW,MODIFIER,MODERATE	nonsense_mediated_decay,protein_coding,retained_intron
T	missense_variant	MODERATE	novelT000220888_ORF_2	119	40	S/N	unknown	unknown	11	613999	C	T	downstream_gene_variant,upstream_gene_variant,intron_variant&NMD_transcript_variant,3_prime_UTR_variant&NMD_transcript_variant,synonymous_variant&NMD_transcript_variant,intron_variant,non_coding_transcript_exon_variant,missense_variant	IRF7,PHRF1,CDHR5	Q,V/I	53841,ENSG00000185507,3665,ENSG00000099834,ENSG00000070047,57661	LOW,MODIFIER,MODERATE	nonsense_mediated_decay,protein_coding,retained_intron
T	missense_variant	MODERATE	novelT000220892_ORF_2	119	40	S/N	unknown	unknown	11	613999	C	T	downstream_gene_variant,upstream_gene_variant,intron_variant&NMD_transcript_variant,3_prime_UTR_variant&NMD_transcript_variant,synonymous_variant&NMD_transcript_variant,intron_variant,non_coding_transcript_exon_variant,missense_variant	IRF7,PHRF1,CDHR5	Q,V/I	53841,ENSG00000185507,3665,ENSG00000099834,ENSG00000070047,57661	LOW,MODIFIER,MODERATE	nonsense_mediated_decay,protein_coding,retained_intron
T	missense_variant	MODERATE	novelT000220906_ORF_2	119	40	S/N	unknown	unknown	11	613999	C	T	downstream_gene_variant,upstream_gene_variant,intron_variant&NMD_transcript_variant,3_prime_UTR_variant&NMD_transcript_variant,synonymous_variant&NMD_transcript_variant,intron_variant,non_coding_transcript_exon_variant,missense_variant	IRF7,PHRF1,CDHR5	Q,V/I	53841,ENSG00000185507,3665,ENSG00000099834,ENSG00000070047,57661	LOW,MODIFIER,MODERATE	nonsense_mediated_decay,protein_coding,retained_intron
T	missense_variant	MODERATE	novelT000220929_ORF_2	119	40	S/N	unknown	unknown	11	613999	C	T	downstream_gene_variant,upstream_gene_variant,intron_variant&NMD_transcript_variant,3_prime_UTR_variant&NMD_transcript_variant,synonymous_variant&NMD_transcript_variant,intron_variant,non_coding_transcript_exon_variant,missense_variant	IRF7,PHRF1,CDHR5	Q,V/I	53841,ENSG00000185507,3665,ENSG00000099834,ENSG00000070047,57661	LOW,MODIFIER,MODERATE	nonsense_mediated_decay,protein_coding,retained_intron
T	missense_variant	MODERATE	novelT000220983_ORF_2	119	40	S/N	unknown	unknown	11	613999	C	T	downstream_gene_variant,upstream_gene_variant,intron_variant&NMD_transcript_variant,3_prime_UTR_variant&NMD_transcript_variant,synonymous_variant&NMD_transcript_variant,intron_variant,non_coding_transcript_exon_variant,missense_variant	IRF7,PHRF1,CDHR5	Q,V/I	53841,ENSG00000185507,3665,ENSG00000099834,ENSG00000070047,57661	LOW,MODIFIER,MODERATE	nonsense_mediated_decay,protein_coding,retained_intron
T	missense_variant	MODERATE	novelT000221413_ORF_1	119	40	S/N	unknown	unknown	11	613999	C	T	downstream_gene_variant,upstream_gene_variant,intron_variant&NMD_transcript_variant,3_prime_UTR_variant&NMD_transcript_variant,synonymous_variant&NMD_transcript_variant,intron_variant,non_coding_transcript_exon_variant,missense_variant	IRF7,PHRF1,CDHR5	Q,V/I	53841,ENSG00000185507,3665,ENSG00000099834,ENSG00000070047,57661	LOW,MODIFIER,MODERATE	nonsense_mediated_decay,protein_coding,retained_intron
T	missense_variant	MODERATE	novelT000221417_ORF_2	119	40	S/N	unknown	unknown	11	613999	C	T	downstream_gene_variant,upstream_gene_variant,intron_variant&NMD_transcript_variant,3_prime_UTR_variant&NMD_transcript_variant,synonymous_variant&NMD_transcript_variant,intron_variant,non_coding_transcript_exon_variant,missense_variant	IRF7,PHRF1,CDHR5	Q,V/I	53841,ENSG00000185507,3665,ENSG00000099834,ENSG00000070047,57661	LOW,MODIFIER,MODERATE	nonsense_mediated_decay,protein_coding,retained_intron
T	missense_variant	MODERATE	novelT000221484_ORF_2	119	40	S/N	possibly_damaging	unknown	11	613999	C	T	downstream_gene_variant,upstream_gene_variant,intron_variant&NMD_transcript_variant,3_prime_UTR_variant&NMD_transcript_variant,synonymous_variant&NMD_transcript_variant,intron_variant,non_coding_transcript_exon_variant,missense_variant	IRF7,PHRF1,CDHR5	Q,V/I	53841,ENSG00000185507,3665,ENSG00000099834,ENSG00000070047,57661	LOW,MODIFIER,MODERATE	nonsense_mediated_decay,protein_coding,retained_intron
T	missense_variant	MODERATE	novelT000221529_ORF_2	119	40	S/N	unknown	unknown	11	613999	C	T	downstream_gene_variant,upstream_gene_variant,intron_variant&NMD_transcript_variant,3_prime_UTR_variant&NMD_transcript_variant,synonymous_variant&NMD_transcript_variant,intron_variant,non_coding_transcript_exon_variant,missense_variant	IRF7,PHRF1,CDHR5	Q,V/I	53841,ENSG00000185507,3665,ENSG00000099834,ENSG00000070047,57661	LOW,MODIFIER,MODERATE	nonsense_mediated_decay,protein_coding,retained_intron
T	missense_variant	MODERATE	novelT000221779_ORF_2	119	40	S/N	unknown	unknown	11	613999	C	T	downstream_gene_variant,upstream_gene_variant,intron_variant&NMD_transcript_variant,3_prime_UTR_variant&NMD_transcript_variant,synonymous_variant&NMD_transcript_variant,intron_variant,non_coding_transcript_exon_variant,missense_variant	IRF7,PHRF1,CDHR5	Q,V/I	53841,ENSG00000185507,3665,ENSG00000099834,ENSG00000070047,57661	LOW,MODIFIER,MODERATE	nonsense_mediated_decay,protein_coding,retained_intron
T	missense_variant	MODERATE	novelT000225291_ORF_2	119	40	S/N	unknown	unknown	11	613999	C	T	downstream_gene_variant,upstream_gene_variant,intron_variant&NMD_transcript_variant,3_prime_UTR_variant&NMD_transcript_variant,synonymous_variant&NMD_transcript_variant,intron_variant,non_coding_transcript_exon_variant,missense_variant	IRF7,PHRF1,CDHR5	Q,V/I	53841,ENSG00000185507,3665,ENSG00000099834,ENSG00000070047,57661	LOW,MODIFIER,MODERATE	nonsense_mediated_decay,protein_coding,retained_intron
G	missense_variant	MODERATE	novelT000220879_ORF_2	122	41	V/A	possibly_damaging	unknown	11	613824	A	G	downstream_gene_variant,5_prime_UTR_variant,upstream_gene_variant,3_prime_UTR_variant&NMD_transcript_variant,synonymous_variant&NMD_transcript_variant,non_coding_transcript_exon_variant,missense_variant	IRF7,PHRF1,CDHR5	R,Y/H	53841,ENSG00000185507,3665,ENSG00000099834,ENSG00000070047,57661	LOW,MODIFIER,MODERATE	nonsense_mediated_decay,protein_coding,retained_intron
G	missense_variant	MODERATE	novelT000221007_ORF_2	122	41	V/A	possibly_damaging	unknown	11	613824	A	G	downstream_gene_variant,5_prime_UTR_variant,upstream_gene_variant,3_prime_UTR_variant&NMD_transcript_variant,synonymous_variant&NMD_transcript_variant,non_coding_transcript_exon_variant,missense_variant	IRF7,PHRF1,CDHR5	R,Y/H	53841,ENSG00000185507,3665,ENSG00000099834,ENSG00000070047,57661	LOW,MODIFIER,MODERATE	nonsense_mediated_decay,protein_coding,retained_intron
CC	missense_variant	MODERATE	novelT000220846_ORF_2	128-129	43	D/G			11	613989	GT	CC	downstream_gene_variant,upstream_gene_variant,intron_variant&NMD_transcript_variant,3_prime_UTR_variant&NMD_transcript_variant,intron_variant,non_coding_transcript_exon_variant,missense_variant	IRF7,PHRF1,CDHR5	T/G	53841,ENSG00000185507,3665,ENSG00000099834,ENSG00000070047,57661	MODIFIER,MODERATE	nonsense_mediated_decay,protein_coding,retained_intron
CC	missense_variant	MODERATE	novelT000220888_ORF_2	128-129	43	D/G			11	613989	GT	CC	downstream_gene_variant,upstream_gene_variant,intron_variant&NMD_transcript_variant,3_prime_UTR_variant&NMD_transcript_variant,intron_variant,non_coding_transcript_exon_variant,missense_variant	IRF7,PHRF1,CDHR5	T/G	53841,ENSG00000185507,3665,ENSG00000099834,ENSG00000070047,57661	MODIFIER,MODERATE	nonsense_mediated_decay,protein_coding,retained_intron
CC	missense_variant	MODERATE	novelT000220892_ORF_2	128-129	43	D/G			11	613989	GT	CC	downstream_gene_variant,upstream_gene_variant,intron_variant&NMD_transcript_variant,3_prime_UTR_variant&NMD_transcript_variant,intron_variant,non_coding_transcript_exon_variant,missense_variant	IRF7,PHRF1,CDHR5	T/G	53841,ENSG00000185507,3665,ENSG00000099834,ENSG00000070047,57661	MODIFIER,MODERATE	nonsense_mediated_decay,protein_coding,retained_intron
CC	missense_variant	MODERATE	novelT000220906_ORF_2	128-129	43	D/G			11	613989	GT	CC	downstream_gene_variant,upstream_gene_variant,intron_variant&NMD_transcript_variant,3_prime_UTR_variant&NMD_transcript_variant,intron_variant,non_coding_transcript_exon_variant,missense_variant	IRF7,PHRF1,CDHR5	T/G	53841,ENSG00000185507,3665,ENSG00000099834,ENSG00000070047,57661	MODIFIER,MODERATE	nonsense_mediated_decay,protein_coding,retained_intron
CC	missense_variant	MODERATE	novelT000220929_ORF_2	128-129	43	D/G			11	613989	GT	CC	downstream_gene_variant,upstream_gene_variant,intron_variant&NMD_transcript_variant,3_prime_UTR_variant&NMD_transcript_variant,intron_variant,non_coding_transcript_exon_variant,missense_variant	IRF7,PHRF1,CDHR5	T/G	53841,ENSG00000185507,3665,ENSG00000099834,ENSG00000070047,57661	MODIFIER,MODERATE	nonsense_mediated_decay,protein_coding,retained_intron
CC	missense_variant	MODERATE	novelT000220983_ORF_2	128-129	43	D/G			11	613989	GT	CC	downstream_gene_variant,upstream_gene_variant,intron_variant&NMD_transcript_variant,3_prime_UTR_variant&NMD_transcript_variant,intron_variant,non_coding_transcript_exon_variant,missense_variant	IRF7,PHRF1,CDHR5	T/G	53841,ENSG00000185507,3665,ENSG00000099834,ENSG00000070047,57661	MODIFIER,MODERATE	nonsense_mediated_decay,protein_coding,retained_intron
CC	missense_variant	MODERATE	novelT000221413_ORF_1	128-129	43	D/G			11	613989	GT	CC	downstream_gene_variant,upstream_gene_variant,intron_variant&NMD_transcript_variant,3_prime_UTR_variant&NMD_transcript_variant,intron_variant,non_coding_transcript_exon_variant,missense_variant	IRF7,PHRF1,CDHR5	T/G	53841,ENSG00000185507,3665,ENSG00000099834,ENSG00000070047,57661	MODIFIER,MODERATE	nonsense_mediated_decay,protein_coding,retained_intron
CC	missense_variant	MODERATE	novelT000221417_ORF_2	128-129	43	D/G			11	613989	GT	CC	downstream_gene_variant,upstream_gene_variant,intron_variant&NMD_transcript_variant,3_prime_UTR_variant&NMD_transcript_variant,intron_variant,non_coding_transcript_exon_variant,missense_variant	IRF7,PHRF1,CDHR5	T/G	53841,ENSG00000185507,3665,ENSG00000099834,ENSG00000070047,57661	MODIFIER,MODERATE	nonsense_mediated_decay,protein_coding,retained_intron
CC	missense_variant	MODERATE	novelT000221484_ORF_2	128-129	43	D/G			11	613989	GT	CC	downstream_gene_variant,upstream_gene_variant,intron_variant&NMD_transcript_variant,3_prime_UTR_variant&NMD_transcript_variant,intron_variant,non_coding_transcript_exon_variant,missense_variant	IRF7,PHRF1,CDHR5	T/G	53841,ENSG00000185507,3665,ENSG00000099834,ENSG00000070047,57661	MODIFIER,MODERATE	nonsense_mediated_decay,protein_coding,retained_intron
CC	missense_variant	MODERATE	novelT000221529_ORF_2	128-129	43	D/G			11	613989	GT	CC	downstream_gene_variant,upstream_gene_variant,intron_variant&NMD_transcript_variant,3_prime_UTR_variant&NMD_transcript_variant,intron_variant,non_coding_transcript_exon_variant,missense_variant	IRF7,PHRF1,CDHR5	T/G	53841,ENSG00000185507,3665,ENSG00000099834,ENSG00000070047,57661	MODIFIER,MODERATE	nonsense_mediated_decay,protein_coding,retained_intron
CC	missense_variant	MODERATE	novelT000221779_ORF_2	128-129	43	D/G			11	613989	GT	CC	downstream_gene_variant,upstream_gene_variant,intron_variant&NMD_transcript_variant,3_prime_UTR_variant&NMD_transcript_variant,intron_variant,non_coding_transcript_exon_variant,missense_variant	IRF7,PHRF1,CDHR5	T/G	53841,ENSG00000185507,3665,ENSG00000099834,ENSG00000070047,57661	MODIFIER,MODERATE	nonsense_mediated_decay,protein_coding,retained_intron
CC	missense_variant	MODERATE	novelT000225291_ORF_2	128-129	43	D/G			11	613989	GT	CC	downstream_gene_variant,upstream_gene_variant,intron_variant&NMD_transcript_variant,3_prime_UTR_variant&NMD_transcript_variant,intron_variant,non_coding_transcript_exon_variant,missense_variant	IRF7,PHRF1,CDHR5	T/G	53841,ENSG00000185507,3665,ENSG00000099834,ENSG00000070047,57661	MODIFIER,MODERATE	nonsense_mediated_decay,protein_coding,retained_intron
G	missense_variant	MODERATE	novelT000586743_ORF_1	133	45	T/A	unknown	tolerated	13	102616484	A	G	missense_variant&NMD_transcript_variant,missense_variant,non_coding_transcript_exon_variant	TPP2	N/S	7174,ENSG00000134900	MODIFIER,MODERATE	nonsense_mediated_decay,protein_coding,misc_RNA
A	missense_variant	MODERATE	novelT001046015_ORF_2	134	45	R/H	unknown	unknown	5	169714058	G	A	missense_variant&NMD_transcript_variant,non_coding_transcript_exon_variant,missense_variant,upstream_gene_variant	DOCK2	A/T	1794,ENSG00000134516	MODIFIER,MODERATE	nonsense_mediated_decay,protein_coding,processed_transcript,misc_RNA
G	missense_variant	MODERATE	novelT000586743_ORF_1	137	46	T/R	unknown	tolerated	13	102616488	C	G	missense_variant&NMD_transcript_variant,missense_variant,non_coding_transcript_exon_variant	TPP2	N/K	7174,ENSG00000134900	MODIFIER,MODERATE	nonsense_mediated_decay,protein_coding,misc_RNA
A	missense_variant	MODERATE	novelT000353448_ORF_3	139	47	V/I	unknown	unknown	20	34438623	G	A	missense_variant&NMD_transcript_variant,downstream_gene_variant,missense_variant,non_coding_transcript_exon_variant	ITCH,ITCH-AS1	R/H	83737,ENSG00000236388,ENSG00000078747	MODIFIER,MODERATE	nonsense_mediated_decay,processed_transcript,misc_RNA,lncRNA,protein_coding
A	missense_variant	MODERATE	novelT000353504_ORF_3	139	47	V/I	unknown	unknown	20	34438623	G	A	missense_variant&NMD_transcript_variant,downstream_gene_variant,missense_variant,non_coding_transcript_exon_variant	ITCH,ITCH-AS1	R/H	83737,ENSG00000236388,ENSG00000078747	MODIFIER,MODERATE	nonsense_mediated_decay,processed_transcript,misc_RNA,lncRNA,protein_coding
A	missense_variant	MODERATE	novelT000353547_ORF_5	139	47	V/I	unknown	unknown	20	34438623	G	A	missense_variant&NMD_transcript_variant,downstream_gene_variant,missense_variant,non_coding_transcript_exon_variant	ITCH,ITCH-AS1	R/H	83737,ENSG00000236388,ENSG00000078747	MODIFIER,MODERATE	nonsense_mediated_decay,processed_transcript,misc_RNA,lncRNA,protein_coding
C	missense_variant	MODERATE	novelT000804820_ORF_3	141	47	E/D	unknown	unknown	16	85913168	G	C	downstream_gene_variant,upstream_gene_variant,intron_variant,non_coding_transcript_exon_variant,missense_variant	IRF8	S/T	3394,ENSG00000140968	MODIFIER,MODERATE	protein_coding,retained_intron
C	missense_variant	MODERATE	novelT000807240_ORF_2	141	47	E/D	unknown	unknown	16	85913168	G	C	downstream_gene_variant,upstream_gene_variant,intron_variant,non_coding_transcript_exon_variant,missense_variant	IRF8	S/T	3394,ENSG00000140968	MODIFIER,MODERATE	protein_coding,retained_intron
C	missense_variant	MODERATE	novelT000830204_ORF_2	141	47	E/D	unknown	unknown	16	85913168	G	C	downstream_gene_variant,upstream_gene_variant,intron_variant,non_coding_transcript_exon_variant,missense_variant	IRF8	S/T	3394,ENSG00000140968	MODIFIER,MODERATE	protein_coding,retained_intron
T	missense_variant	MODERATE	novelT000220879_ORF_2	143	48	R/H	possibly_damaging	unknown	11	613803	C	T	downstream_gene_variant,5_prime_UTR_variant,upstream_gene_variant,3_prime_UTR_variant&NMD_transcript_variant,synonymous_variant&NMD_transcript_variant,non_coding_transcript_exon_variant,missense_variant	IRF7,PHRF1,CDHR5	A/T,A	53841,ENSG00000185507,3665,ENSG00000099834,ENSG00000070047,57661	LOW,MODIFIER,MODERATE	nonsense_mediated_decay,protein_coding,retained_intron
T	missense_variant	MODERATE	novelT000221007_ORF_2	143	48	R/H	possibly_damaging	unknown	11	613803	C	T	downstream_gene_variant,5_prime_UTR_variant,upstream_gene_variant,3_prime_UTR_variant&NMD_transcript_variant,synonymous_variant&NMD_transcript_variant,non_coding_transcript_exon_variant,missense_variant	IRF7,PHRF1,CDHR5	A/T,A	53841,ENSG00000185507,3665,ENSG00000099834,ENSG00000070047,57661	LOW,MODIFIER,MODERATE	nonsense_mediated_decay,protein_coding,retained_intron
A	missense_variant	MODERATE	novelT000804820_ORF_3	142	48	P/T	unknown	unknown	16	85913169	C	A	downstream_gene_variant,upstream_gene_variant,intron_variant,non_coding_transcript_exon_variant,missense_variant	IRF8	S/R	3394,ENSG00000140968	MODIFIER,MODERATE	protein_coding,retained_intron
A	missense_variant	MODERATE	novelT000807240_ORF_2	142	48	P/T	unknown	unknown	16	85913169	C	A	downstream_gene_variant,upstream_gene_variant,intron_variant,non_coding_transcript_exon_variant,missense_variant	IRF8	S/R	3394,ENSG00000140968	MODIFIER,MODERATE	protein_coding,retained_intron
A	missense_variant	MODERATE	novelT000830204_ORF_2	142	48	P/T	unknown	unknown	16	85913169	C	A	downstream_gene_variant,upstream_gene_variant,intron_variant,non_coding_transcript_exon_variant,missense_variant	IRF8	S/R	3394,ENSG00000140968	MODIFIER,MODERATE	protein_coding,retained_intron
C	missense_variant&splice_region_variant	MODERATE	novelT000586743_ORF_1	153	51	L/F			13	102616504	G	C	splice_donor_region_variant&intron_variant&NMD_transcript_variant,splice_donor_region_variant&intron_variant,splice_donor_region_variant&intron_variant&non_coding_transcript_variant	TPP2		7174,ENSG00000134900	LOW	nonsense_mediated_decay,protein_coding,misc_RNA
G	missense_variant	MODERATE	novelT000804820_ORF_3	164	55	S/W	unknown	unknown	16	85913191	C	G	downstream_gene_variant,upstream_gene_variant,intron_variant,non_coding_transcript_exon_variant,missense_variant	IRF8	R/G	3394,ENSG00000140968	MODIFIER,MODERATE	protein_coding,retained_intron
G	missense_variant	MODERATE	novelT000807240_ORF_2	164	55	S/W	unknown	unknown	16	85913191	C	G	downstream_gene_variant,upstream_gene_variant,intron_variant,non_coding_transcript_exon_variant,missense_variant	IRF8	R/G	3394,ENSG00000140968	MODIFIER,MODERATE	protein_coding,retained_intron
G	missense_variant	MODERATE	novelT000830204_ORF_2	164	55	S/W	unknown	unknown	16	85913191	C	G	downstream_gene_variant,upstream_gene_variant,intron_variant,non_coding_transcript_exon_variant,missense_variant	IRF8	R/G	3394,ENSG00000140968	MODIFIER,MODERATE	protein_coding,retained_intron
G	missense_variant	MODERATE	novelT000972716_ORF_2	164	55	I/S	unknown	unknown	2	97713935	T	G	5_prime_UTR_variant,missense_variant,non_coding_transcript_exon_variant	ZAP70	L/V	ENSG00000115085,7535	MODIFIER,MODERATE	misc_RNA,protein_coding,retained_intron
G	missense_variant	MODERATE	novelT000972725_ORF_3	164	55	I/S	unknown	unknown	2	97713935	T	G	5_prime_UTR_variant,missense_variant,non_coding_transcript_exon_variant	ZAP70	L/V	ENSG00000115085,7535	MODIFIER,MODERATE	misc_RNA,protein_coding,retained_intron
G	missense_variant	MODERATE	novelT000972728_ORF_3	164	55	I/S	unknown	unknown	2	97713935	T	G	5_prime_UTR_variant,missense_variant,non_coding_transcript_exon_variant	ZAP70	L/V	ENSG00000115085,7535	MODIFIER,MODERATE	misc_RNA,protein_coding,retained_intron
T	missense_variant&splice_region_variant	MODERATE	novelT000220846_ORF_2	170	57	R/Q			11	613863	C	T	downstream_gene_variant,missense_variant&splice_region_variant,upstream_gene_variant,splice_region_variant&5_prime_UTR_variant,3_prime_UTR_variant&NMD_transcript_variant,non_coding_transcript_exon_variant,splice_region_variant&synonymous_variant&NMD_transcript_variant,splice_region_variant&3_prime_UTR_variant&NMD_transcript_variant	IRF7,PHRF1,CDHR5	E/K,A	53841,ENSG00000185507,3665,ENSG00000099834,ENSG00000070047,57661	LOW,MODIFIER,MODERATE	nonsense_mediated_decay,protein_coding,retained_intron
T	missense_variant&splice_region_variant	MODERATE	novelT000220888_ORF_2	170	57	R/Q			11	613863	C	T	downstream_gene_variant,missense_variant&splice_region_variant,upstream_gene_variant,splice_region_variant&5_prime_UTR_variant,3_prime_UTR_variant&NMD_transcript_variant,non_coding_transcript_exon_variant,splice_region_variant&synonymous_variant&NMD_transcript_variant,splice_region_variant&3_prime_UTR_variant&NMD_transcript_variant	IRF7,PHRF1,CDHR5	E/K,A	53841,ENSG00000185507,3665,ENSG00000099834,ENSG00000070047,57661	LOW,MODIFIER,MODERATE	nonsense_mediated_decay,protein_coding,retained_intron
T	missense_variant&splice_region_variant	MODERATE	novelT000220892_ORF_2	170	57	R/Q			11	613863	C	T	downstream_gene_variant,missense_variant&splice_region_variant,upstream_gene_variant,splice_region_variant&5_prime_UTR_variant,3_prime_UTR_variant&NMD_transcript_variant,non_coding_transcript_exon_variant,splice_region_variant&synonymous_variant&NMD_transcript_variant,splice_region_variant&3_prime_UTR_variant&NMD_transcript_variant	IRF7,PHRF1,CDHR5	E/K,A	53841,ENSG00000185507,3665,ENSG00000099834,ENSG00000070047,57661	LOW,MODIFIER,MODERATE	nonsense_mediated_decay,protein_coding,retained_intron
T	missense_variant&splice_region_variant	MODERATE	novelT000220906_ORF_2	170	57	R/Q			11	613863	C	T	downstream_gene_variant,missense_variant&splice_region_variant,upstream_gene_variant,splice_region_variant&5_prime_UTR_variant,3_prime_UTR_variant&NMD_transcript_variant,non_coding_transcript_exon_variant,splice_region_variant&synonymous_variant&NMD_transcript_variant,splice_region_variant&3_prime_UTR_variant&NMD_transcript_variant	IRF7,PHRF1,CDHR5	E/K,A	53841,ENSG00000185507,3665,ENSG00000099834,ENSG00000070047,57661	LOW,MODIFIER,MODERATE	nonsense_mediated_decay,protein_coding,retained_intron
T	missense_variant&splice_region_variant	MODERATE	novelT000220929_ORF_2	170	57	R/Q			11	613863	C	T	downstream_gene_variant,missense_variant&splice_region_variant,upstream_gene_variant,splice_region_variant&5_prime_UTR_variant,3_prime_UTR_variant&NMD_transcript_variant,non_coding_transcript_exon_variant,splice_region_variant&synonymous_variant&NMD_transcript_variant,splice_region_variant&3_prime_UTR_variant&NMD_transcript_variant	IRF7,PHRF1,CDHR5	E/K,A	53841,ENSG00000185507,3665,ENSG00000099834,ENSG00000070047,57661	LOW,MODIFIER,MODERATE	nonsense_mediated_decay,protein_coding,retained_intron
T	missense_variant&splice_region_variant	MODERATE	novelT000220983_ORF_2	170	57	R/Q			11	613863	C	T	downstream_gene_variant,missense_variant&splice_region_variant,upstream_gene_variant,splice_region_variant&5_prime_UTR_variant,3_prime_UTR_variant&NMD_transcript_variant,non_coding_transcript_exon_variant,splice_region_variant&synonymous_variant&NMD_transcript_variant,splice_region_variant&3_prime_UTR_variant&NMD_transcript_variant	IRF7,PHRF1,CDHR5	E/K,A	53841,ENSG00000185507,3665,ENSG00000099834,ENSG00000070047,57661	LOW,MODIFIER,MODERATE	nonsense_mediated_decay,protein_coding,retained_intron
T	missense_variant&splice_region_variant	MODERATE	novelT000221413_ORF_1	170	57	R/Q			11	613863	C	T	downstream_gene_variant,missense_variant&splice_region_variant,upstream_gene_variant,splice_region_variant&5_prime_UTR_variant,3_prime_UTR_variant&NMD_transcript_variant,non_coding_transcript_exon_variant,splice_region_variant&synonymous_variant&NMD_transcript_variant,splice_region_variant&3_prime_UTR_variant&NMD_transcript_variant	IRF7,PHRF1,CDHR5	E/K,A	53841,ENSG00000185507,3665,ENSG00000099834,ENSG00000070047,57661	LOW,MODIFIER,MODERATE	nonsense_mediated_decay,protein_coding,retained_intron
T	missense_variant&splice_region_variant	MODERATE	novelT000221417_ORF_2	170	57	R/Q			11	613863	C	T	downstream_gene_variant,missense_variant&splice_region_variant,upstream_gene_variant,splice_region_variant&5_prime_UTR_variant,3_prime_UTR_variant&NMD_transcript_variant,non_coding_transcript_exon_variant,splice_region_variant&synonymous_variant&NMD_transcript_variant,splice_region_variant&3_prime_UTR_variant&NMD_transcript_variant	IRF7,PHRF1,CDHR5	E/K,A	53841,ENSG00000185507,3665,ENSG00000099834,ENSG00000070047,57661	LOW,MODIFIER,MODERATE	nonsense_mediated_decay,protein_coding,retained_intron
T	missense_variant&splice_region_variant	MODERATE	novelT000221484_ORF_2	170	57	R/Q			11	613863	C	T	downstream_gene_variant,missense_variant&splice_region_variant,upstream_gene_variant,splice_region_variant&5_prime_UTR_variant,3_prime_UTR_variant&NMD_transcript_variant,non_coding_transcript_exon_variant,splice_region_variant&synonymous_variant&NMD_transcript_variant,splice_region_variant&3_prime_UTR_variant&NMD_transcript_variant	IRF7,PHRF1,CDHR5	E/K,A	53841,ENSG00000185507,3665,ENSG00000099834,ENSG00000070047,57661	LOW,MODIFIER,MODERATE	nonsense_mediated_decay,protein_coding,retained_intron
T	missense_variant&splice_region_variant	MODERATE	novelT000221529_ORF_2	170	57	R/Q			11	613863	C	T	downstream_gene_variant,missense_variant&splice_region_variant,upstream_gene_variant,splice_region_variant&5_prime_UTR_variant,3_prime_UTR_variant&NMD_transcript_variant,non_coding_transcript_exon_variant,splice_region_variant&synonymous_variant&NMD_transcript_variant,splice_region_variant&3_prime_UTR_variant&NMD_transcript_variant	IRF7,PHRF1,CDHR5	E/K,A	53841,ENSG00000185507,3665,ENSG00000099834,ENSG00000070047,57661	LOW,MODIFIER,MODERATE	nonsense_mediated_decay,protein_coding,retained_intron
T	missense_variant&splice_region_variant	MODERATE	novelT000221779_ORF_2	170	57	R/Q			11	613863	C	T	downstream_gene_variant,missense_variant&splice_region_variant,upstream_gene_variant,splice_region_variant&5_prime_UTR_variant,3_prime_UTR_variant&NMD_transcript_variant,non_coding_transcript_exon_variant,splice_region_variant&synonymous_variant&NMD_transcript_variant,splice_region_variant&3_prime_UTR_variant&NMD_transcript_variant	IRF7,PHRF1,CDHR5	E/K,A	53841,ENSG00000185507,3665,ENSG00000099834,ENSG00000070047,57661	LOW,MODIFIER,MODERATE	nonsense_mediated_decay,protein_coding,retained_intron
T	missense_variant&splice_region_variant	MODERATE	novelT000225291_ORF_2	170	57	R/Q			11	613863	C	T	downstream_gene_variant,missense_variant&splice_region_variant,upstream_gene_variant,splice_region_variant&5_prime_UTR_variant,3_prime_UTR_variant&NMD_transcript_variant,non_coding_transcript_exon_variant,splice_region_variant&synonymous_variant&NMD_transcript_variant,splice_region_variant&3_prime_UTR_variant&NMD_transcript_variant	IRF7,PHRF1,CDHR5	E/K,A	53841,ENSG00000185507,3665,ENSG00000099834,ENSG00000070047,57661	LOW,MODIFIER,MODERATE	nonsense_mediated_decay,protein_coding,retained_intron
G	missense_variant	MODERATE	novelT000220879_ORF_2	174	58	R/S	possibly_damaging	unknown	11	613583	C	G	missense_variant&NMD_transcript_variant,downstream_gene_variant,5_prime_UTR_variant,3_prime_UTR_variant&NMD_transcript_variant,non_coding_transcript_exon_variant,missense_variant	IRF7,PHRF1,CDHR5	G/A,G/R	53841,ENSG00000185507,3665,ENSG00000099834,ENSG00000070047,57661	MODIFIER,MODERATE	nonsense_mediated_decay,protein_coding,retained_intron
G	missense_variant	MODERATE	novelT000221007_ORF_2	174	58	R/S	possibly_damaging	unknown	11	613583	C	G	missense_variant&NMD_transcript_variant,downstream_gene_variant,5_prime_UTR_variant,3_prime_UTR_variant&NMD_transcript_variant,non_coding_transcript_exon_variant,missense_variant	IRF7,PHRF1,CDHR5	G/A,G/R	53841,ENSG00000185507,3665,ENSG00000099834,ENSG00000070047,57661	MODIFIER,MODERATE	nonsense_mediated_decay,protein_coding,retained_intron
G	missense_variant	MODERATE	novelT000220846_ORF_2	176	59	R/P	possibly_damaging	unknown	11	613857	C	G	downstream_gene_variant,5_prime_UTR_variant,upstream_gene_variant,3_prime_UTR_variant&NMD_transcript_variant,synonymous_variant&NMD_transcript_variant,non_coding_transcript_exon_variant,missense_variant	IRF7,PHRF1,CDHR5	A/P,P	53841,ENSG00000185507,3665,ENSG00000099834,ENSG00000070047,57661	LOW,MODIFIER,MODERATE	nonsense_mediated_decay,protein_coding,retained_intron	0.0008
G	missense_variant	MODERATE	novelT000220888_ORF_2	176	59	R/P	possibly_damaging	unknown	11	613857	C	G	downstream_gene_variant,5_prime_UTR_variant,upstream_gene_variant,3_prime_UTR_variant&NMD_transcript_variant,synonymous_variant&NMD_transcript_variant,non_coding_transcript_exon_variant,missense_variant	IRF7,PHRF1,CDHR5	A/P,P	53841,ENSG00000185507,3665,ENSG00000099834,ENSG00000070047,57661	LOW,MODIFIER,MODERATE	nonsense_mediated_decay,protein_coding,retained_intron	0.0008
G	missense_variant	MODERATE	novelT000220892_ORF_2	176	59	R/P	possibly_damaging	unknown	11	613857	C	G	downstream_gene_variant,5_prime_UTR_variant,upstream_gene_variant,3_prime_UTR_variant&NMD_transcript_variant,synonymous_variant&NMD_transcript_variant,non_coding_transcript_exon_variant,missense_variant	IRF7,PHRF1,CDHR5	A/P,P	53841,ENSG00000185507,3665,ENSG00000099834,ENSG00000070047,57661	LOW,MODIFIER,MODERATE	nonsense_mediated_decay,protein_coding,retained_intron	0.0008
G	missense_variant	MODERATE	novelT000220906_ORF_2	176	59	R/P	possibly_damaging	unknown	11	613857	C	G	downstream_gene_variant,5_prime_UTR_variant,upstream_gene_variant,3_prime_UTR_variant&NMD_transcript_variant,synonymous_variant&NMD_transcript_variant,non_coding_transcript_exon_variant,missense_variant	IRF7,PHRF1,CDHR5	A/P,P	53841,ENSG00000185507,3665,ENSG00000099834,ENSG00000070047,57661	LOW,MODIFIER,MODERATE	nonsense_mediated_decay,protein_coding,retained_intron	0.0008
G	missense_variant	MODERATE	novelT000220929_ORF_2	176	59	R/P	possibly_damaging	unknown	11	613857	C	G	downstream_gene_variant,5_prime_UTR_variant,upstream_gene_variant,3_prime_UTR_variant&NMD_transcript_variant,synonymous_variant&NMD_transcript_variant,non_coding_transcript_exon_variant,missense_variant	IRF7,PHRF1,CDHR5	A/P,P	53841,ENSG00000185507,3665,ENSG00000099834,ENSG00000070047,57661	LOW,MODIFIER,MODERATE	nonsense_mediated_decay,protein_coding,retained_intron	0.0008
G	missense_variant	MODERATE	novelT000220983_ORF_2	176	59	R/P	possibly_damaging	unknown	11	613857	C	G	downstream_gene_variant,5_prime_UTR_variant,upstream_gene_variant,3_prime_UTR_variant&NMD_transcript_variant,synonymous_variant&NMD_transcript_variant,non_coding_transcript_exon_variant,missense_variant	IRF7,PHRF1,CDHR5	A/P,P	53841,ENSG00000185507,3665,ENSG00000099834,ENSG00000070047,57661	LOW,MODIFIER,MODERATE	nonsense_mediated_decay,protein_coding,retained_intron	0.0008
G	missense_variant	MODERATE	novelT000221413_ORF_1	176	59	R/P	possibly_damaging	unknown	11	613857	C	G	downstream_gene_variant,5_prime_UTR_variant,upstream_gene_variant,3_prime_UTR_variant&NMD_transcript_variant,synonymous_variant&NMD_transcript_variant,non_coding_transcript_exon_variant,missense_variant	IRF7,PHRF1,CDHR5	A/P,P	53841,ENSG00000185507,3665,ENSG00000099834,ENSG00000070047,57661	LOW,MODIFIER,MODERATE	nonsense_mediated_decay,protein_coding,retained_intron	0.0008
G	missense_variant	MODERATE	novelT000221417_ORF_2	176	59	R/P	possibly_damaging	unknown	11	613857	C	G	downstream_gene_variant,5_prime_UTR_variant,upstream_gene_variant,3_prime_UTR_variant&NMD_transcript_variant,synonymous_variant&NMD_transcript_variant,non_coding_transcript_exon_variant,missense_variant	IRF7,PHRF1,CDHR5	A/P,P	53841,ENSG00000185507,3665,ENSG00000099834,ENSG00000070047,57661	LOW,MODIFIER,MODERATE	nonsense_mediated_decay,protein_coding,retained_intron	0.0008
G	missense_variant	MODERATE	novelT000221484_ORF_2	176	59	R/P	possibly_damaging	unknown	11	613857	C	G	downstream_gene_variant,5_prime_UTR_variant,upstream_gene_variant,3_prime_UTR_variant&NMD_transcript_variant,synonymous_variant&NMD_transcript_variant,non_coding_transcript_exon_variant,missense_variant	IRF7,PHRF1,CDHR5	A/P,P	53841,ENSG00000185507,3665,ENSG00000099834,ENSG00000070047,57661	LOW,MODIFIER,MODERATE	nonsense_mediated_decay,protein_coding,retained_intron	0.0008
G	missense_variant	MODERATE	novelT000221529_ORF_2	176	59	R/P	possibly_damaging	unknown	11	613857	C	G	downstream_gene_variant,5_prime_UTR_variant,upstream_gene_variant,3_prime_UTR_variant&NMD_transcript_variant,synonymous_variant&NMD_transcript_variant,non_coding_transcript_exon_variant,missense_variant	IRF7,PHRF1,CDHR5	A/P,P	53841,ENSG00000185507,3665,ENSG00000099834,ENSG00000070047,57661	LOW,MODIFIER,MODERATE	nonsense_mediated_decay,protein_coding,retained_intron	0.0008
G	missense_variant	MODERATE	novelT000221779_ORF_2	176	59	R/P	possibly_damaging	unknown	11	613857	C	G	downstream_gene_variant,5_prime_UTR_variant,upstream_gene_variant,3_prime_UTR_variant&NMD_transcript_variant,synonymous_variant&NMD_transcript_variant,non_coding_transcript_exon_variant,missense_variant	IRF7,PHRF1,CDHR5	A/P,P	53841,ENSG00000185507,3665,ENSG00000099834,ENSG00000070047,57661	LOW,MODIFIER,MODERATE	nonsense_mediated_decay,protein_coding,retained_intron	0.0008
G	missense_variant	MODERATE	novelT000225291_ORF_2	176	59	R/P	possibly_damaging	unknown	11	613857	C	G	downstream_gene_variant,5_prime_UTR_variant,upstream_gene_variant,3_prime_UTR_variant&NMD_transcript_variant,synonymous_variant&NMD_transcript_variant,non_coding_transcript_exon_variant,missense_variant	IRF7,PHRF1,CDHR5	A/P,P	53841,ENSG00000185507,3665,ENSG00000099834,ENSG00000070047,57661	LOW,MODIFIER,MODERATE	nonsense_mediated_decay,protein_coding,retained_intron	0.0008
T	missense_variant	MODERATE	novelT000536844_ORF_1	177	59	K/N			9	414863	A	T	-	-	-	-	-	-	-
G	missense_variant	MODERATE	novelT000972182_ORF_3	181	61	R/G	unknown	unknown	2	97724353	C	G	non_coding_transcript_exon_variant,missense_variant,upstream_gene_variant	ZAP70	S/W	ENSG00000115085,7535	MODIFIER,MODERATE	processed_transcript,misc_RNA,protein_coding,retained_intron
G	missense_variant	MODERATE	novelT000972183_ORF_3	181	61	R/G	unknown	unknown	2	97724353	C	G	non_coding_transcript_exon_variant,missense_variant,upstream_gene_variant	ZAP70	S/W	ENSG00000115085,7535	MODIFIER,MODERATE	processed_transcript,misc_RNA,protein_coding,retained_intron
G	missense_variant	MODERATE	novelT000972184_ORF_3	181	61	R/G	unknown	unknown	2	97724353	C	G	non_coding_transcript_exon_variant,missense_variant,upstream_gene_variant	ZAP70	S/W	ENSG00000115085,7535	MODIFIER,MODERATE	processed_transcript,misc_RNA,protein_coding,retained_intron
G	missense_variant	MODERATE	novelT000972189_ORF_3	181	61	R/G	unknown	unknown	2	97724353	C	G	non_coding_transcript_exon_variant,missense_variant,upstream_gene_variant	ZAP70	S/W	ENSG00000115085,7535	MODIFIER,MODERATE	processed_transcript,misc_RNA,protein_coding,retained_intron
G	missense_variant	MODERATE	novelT000972193_ORF_2	181	61	R/G	unknown	unknown	2	97724353	C	G	non_coding_transcript_exon_variant,missense_variant,upstream_gene_variant	ZAP70	S/W	ENSG00000115085,7535	MODIFIER,MODERATE	processed_transcript,misc_RNA,protein_coding,retained_intron
G	missense_variant	MODERATE	novelT000972201_ORF_3	181	61	R/G	unknown	unknown	2	97724353	C	G	non_coding_transcript_exon_variant,missense_variant,upstream_gene_variant	ZAP70	S/W	ENSG00000115085,7535	MODIFIER,MODERATE	processed_transcript,misc_RNA,protein_coding,retained_intron
G	missense_variant	MODERATE	novelT000972208_ORF_3	181	61	R/G	unknown	unknown	2	97724353	C	G	non_coding_transcript_exon_variant,missense_variant,upstream_gene_variant	ZAP70	S/W	ENSG00000115085,7535	MODIFIER,MODERATE	processed_transcript,misc_RNA,protein_coding,retained_intron
G	missense_variant	MODERATE	novelT000972221_ORF_3	181	61	R/G	unknown	unknown	2	97724353	C	G	non_coding_transcript_exon_variant,missense_variant,upstream_gene_variant	ZAP70	S/W	ENSG00000115085,7535	MODIFIER,MODERATE	processed_transcript,misc_RNA,protein_coding,retained_intron
G	missense_variant	MODERATE	novelT000972266_ORF_2	181	61	R/G	unknown	unknown	2	97724353	C	G	non_coding_transcript_exon_variant,missense_variant,upstream_gene_variant	ZAP70	S/W	ENSG00000115085,7535	MODIFIER,MODERATE	processed_transcript,misc_RNA,protein_coding,retained_intron
G	missense_variant	MODERATE	novelT000972299_ORF_3	181	61	R/G	unknown	unknown	2	97724353	C	G	non_coding_transcript_exon_variant,missense_variant,upstream_gene_variant	ZAP70	S/W	ENSG00000115085,7535	MODIFIER,MODERATE	processed_transcript,misc_RNA,protein_coding,retained_intron
G	missense_variant	MODERATE	novelT000972301_ORF_3	181	61	R/G	unknown	unknown	2	97724353	C	G	non_coding_transcript_exon_variant,missense_variant,upstream_gene_variant	ZAP70	S/W	ENSG00000115085,7535	MODIFIER,MODERATE	processed_transcript,misc_RNA,protein_coding,retained_intron
G	missense_variant	MODERATE	novelT000972303_ORF_3	181	61	R/G	unknown	unknown	2	97724353	C	G	non_coding_transcript_exon_variant,missense_variant,upstream_gene_variant	ZAP70	S/W	ENSG00000115085,7535	MODIFIER,MODERATE	processed_transcript,misc_RNA,protein_coding,retained_intron
G	missense_variant	MODERATE	novelT000972716_ORF_3	181	61	R/G	unknown	unknown	2	97724353	C	G	non_coding_transcript_exon_variant,missense_variant,upstream_gene_variant	ZAP70	S/W	ENSG00000115085,7535	MODIFIER,MODERATE	processed_transcript,misc_RNA,protein_coding,retained_intron
G	missense_variant	MODERATE	novelT000972725_ORF_4	181	61	R/G	unknown	unknown	2	97724353	C	G	non_coding_transcript_exon_variant,missense_variant,upstream_gene_variant	ZAP70	S/W	ENSG00000115085,7535	MODIFIER,MODERATE	processed_transcript,misc_RNA,protein_coding,retained_intron
G	missense_variant	MODERATE	novelT000972728_ORF_4	181	61	R/G	unknown	unknown	2	97724353	C	G	non_coding_transcript_exon_variant,missense_variant,upstream_gene_variant	ZAP70	S/W	ENSG00000115085,7535	MODIFIER,MODERATE	processed_transcript,misc_RNA,protein_coding,retained_intron
G	missense_variant	MODERATE	novelT000972809_ORF_2	181	61	R/G	unknown	unknown	2	97724353	C	G	non_coding_transcript_exon_variant,missense_variant,upstream_gene_variant	ZAP70	S/W	ENSG00000115085,7535	MODIFIER,MODERATE	processed_transcript,misc_RNA,protein_coding,retained_intron
A	missense_variant	MODERATE	novelT001046015_ORF_2	182	61	G/D	unknown	unknown	5	169714106	G	A	missense_variant&NMD_transcript_variant,non_coding_transcript_exon_variant,missense_variant,upstream_gene_variant	DOCK2	A/T	1794,ENSG00000134516	MODIFIER,MODERATE	nonsense_mediated_decay,protein_coding,processed_transcript,misc_RNA
G	stop_gained	HIGH	novelT001176542_ORF_1	182	61	S/*			1	198699646	C	G	missense_variant,downstream_gene_variant,intron_variant,non_coding_transcript_exon_variant	PTPRC	F/L	ENSG00000081237,5788	MODIFIER,MODERATE	processed_transcript,non_stop_decay,protein_coding,retained_intron
A	missense_variant	MODERATE	novelT000804820_ORF_3	184	62	L/M	unknown	unknown	16	85913211	C	A	downstream_gene_variant,upstream_gene_variant,intron_variant,non_coding_transcript_exon_variant,missense_variant	IRF8	D/E	3394,ENSG00000140968	MODIFIER,MODERATE	protein_coding,retained_intron
A	missense_variant	MODERATE	novelT000807240_ORF_2	184	62	L/M	unknown	unknown	16	85913211	C	A	downstream_gene_variant,upstream_gene_variant,intron_variant,non_coding_transcript_exon_variant,missense_variant	IRF8	D/E	3394,ENSG00000140968	MODIFIER,MODERATE	protein_coding,retained_intron
A	missense_variant	MODERATE	novelT000830204_ORF_2	184	62	L/M	unknown	unknown	16	85913211	C	A	downstream_gene_variant,upstream_gene_variant,intron_variant,non_coding_transcript_exon_variant,missense_variant	IRF8	D/E	3394,ENSG00000140968	MODIFIER,MODERATE	protein_coding,retained_intron
G	missense_variant	MODERATE	novelT000353448_ORF_3	188	63	M/R	unknown	unknown	20	34440195	T	G	missense_variant&NMD_transcript_variant,downstream_gene_variant,missense_variant,non_coding_transcript_exon_variant	ITCH,ITCH-AS1	D/E	83737,ENSG00000236388,ENSG00000078747	MODIFIER,MODERATE	nonsense_mediated_decay,processed_transcript,misc_RNA,lncRNA,protein_coding
G	missense_variant	MODERATE	novelT000353504_ORF_3	188	63	M/R	unknown	unknown	20	34440195	T	G	missense_variant&NMD_transcript_variant,downstream_gene_variant,missense_variant,non_coding_transcript_exon_variant	ITCH,ITCH-AS1	D/E	83737,ENSG00000236388,ENSG00000078747	MODIFIER,MODERATE	nonsense_mediated_decay,processed_transcript,misc_RNA,lncRNA,protein_coding
G	missense_variant	MODERATE	novelT000353547_ORF_5	188	63	M/R	unknown	unknown	20	34440195	T	G	missense_variant&NMD_transcript_variant,downstream_gene_variant,missense_variant,non_coding_transcript_exon_variant	ITCH,ITCH-AS1	D/E	83737,ENSG00000236388,ENSG00000078747	MODIFIER,MODERATE	nonsense_mediated_decay,processed_transcript,misc_RNA,lncRNA,protein_coding
C	missense_variant	MODERATE	novelT000946715_ORF_2	190	64	V/L	unknown	unknown	10	102400721	G	C	downstream_gene_variant,missense_variant,intron_variant&non_coding_transcript_variant,non_coding_transcript_exon_variant	NFKB2,PSD	S/T	4791,ENSG00000077150,ENSG00000059915,5662	MODIFIER,MODERATE	processed_transcript,misc_RNA,protein_coding,retained_intron
C	missense_variant	MODERATE	novelT000946727_ORF_2	190	64	V/L	unknown	unknown	10	102400721	G	C	downstream_gene_variant,missense_variant,intron_variant&non_coding_transcript_variant,non_coding_transcript_exon_variant	NFKB2,PSD	S/T	4791,ENSG00000077150,ENSG00000059915,5662	MODIFIER,MODERATE	processed_transcript,misc_RNA,protein_coding,retained_intron
C	missense_variant	MODERATE	novelT000946827_ORF_2	190	64	V/L	unknown	unknown	10	102400721	G	C	downstream_gene_variant,missense_variant,intron_variant&non_coding_transcript_variant,non_coding_transcript_exon_variant	NFKB2,PSD	S/T	4791,ENSG00000077150,ENSG00000059915,5662	MODIFIER,MODERATE	processed_transcript,misc_RNA,protein_coding,retained_intron
C	missense_variant	MODERATE	novelT000947289_ORF_2	190	64	V/L	unknown	unknown	10	102400721	G	C	downstream_gene_variant,missense_variant,intron_variant&non_coding_transcript_variant,non_coding_transcript_exon_variant	NFKB2,PSD	S/T	4791,ENSG00000077150,ENSG00000059915,5662	MODIFIER,MODERATE	processed_transcript,misc_RNA,protein_coding,retained_intron
C	missense_variant	MODERATE	novelT000947293_ORF_2	190	64	V/L	unknown	unknown	10	102400721	G	C	downstream_gene_variant,missense_variant,intron_variant&non_coding_transcript_variant,non_coding_transcript_exon_variant	NFKB2,PSD	S/T	4791,ENSG00000077150,ENSG00000059915,5662	MODIFIER,MODERATE	processed_transcript,misc_RNA,protein_coding,retained_intron
C	missense_variant	MODERATE	novelT000947336_ORF_2	190	64	V/L	unknown	unknown	10	102400721	G	C	downstream_gene_variant,missense_variant,intron_variant&non_coding_transcript_variant,non_coding_transcript_exon_variant	NFKB2,PSD	S/T	4791,ENSG00000077150,ENSG00000059915,5662	MODIFIER,MODERATE	processed_transcript,misc_RNA,protein_coding,retained_intron
C	missense_variant	MODERATE	novelT000947709_ORF_2	190	64	V/L	unknown	unknown	10	102400721	G	C	downstream_gene_variant,missense_variant,intron_variant&non_coding_transcript_variant,non_coding_transcript_exon_variant	NFKB2,PSD	S/T	4791,ENSG00000077150,ENSG00000059915,5662	MODIFIER,MODERATE	processed_transcript,misc_RNA,protein_coding,retained_intron
C	missense_variant	MODERATE	novelT000947751_ORF_2	190	64	V/L	unknown	unknown	10	102400721	G	C	downstream_gene_variant,missense_variant,intron_variant&non_coding_transcript_variant,non_coding_transcript_exon_variant	NFKB2,PSD	S/T	4791,ENSG00000077150,ENSG00000059915,5662	MODIFIER,MODERATE	processed_transcript,misc_RNA,protein_coding,retained_intron
T	stop_gained	HIGH	novelT000353448_ORF_3	199	67	Q/*			20	34440206	C	T	missense_variant&NMD_transcript_variant,downstream_gene_variant,missense_variant,non_coding_transcript_exon_variant	ITCH,ITCH-AS1	T/I	83737,ENSG00000236388,ENSG00000078747	MODIFIER,MODERATE	nonsense_mediated_decay,processed_transcript,misc_RNA,lncRNA,protein_coding
T	stop_gained	HIGH	novelT000353504_ORF_3	199	67	Q/*			20	34440206	C	T	missense_variant&NMD_transcript_variant,downstream_gene_variant,missense_variant,non_coding_transcript_exon_variant	ITCH,ITCH-AS1	T/I	83737,ENSG00000236388,ENSG00000078747	MODIFIER,MODERATE	nonsense_mediated_decay,processed_transcript,misc_RNA,lncRNA,protein_coding
T	stop_gained	HIGH	novelT000353547_ORF_5	199	67	Q/*			20	34440206	C	T	missense_variant&NMD_transcript_variant,downstream_gene_variant,missense_variant,non_coding_transcript_exon_variant	ITCH,ITCH-AS1	T/I	83737,ENSG00000236388,ENSG00000078747	MODIFIER,MODERATE	nonsense_mediated_decay,processed_transcript,misc_RNA,lncRNA,protein_coding
C	missense_variant	MODERATE	novelT001046015_ORF_2	200	67	L/P	unknown	unknown	5	169714124	T	C	missense_variant&NMD_transcript_variant,non_coding_transcript_exon_variant,missense_variant,upstream_gene_variant	DOCK2	S/P	1794,ENSG00000134516	MODIFIER,MODERATE	nonsense_mediated_decay,protein_coding,processed_transcript,misc_RNA
G	missense_variant	MODERATE	novelT000804820_ORF_3	203	68	Q/R	unknown	unknown	16	85913230	A	G	downstream_gene_variant,upstream_gene_variant,intron_variant,non_coding_transcript_exon_variant,missense_variant	IRF8	S/G	3394,ENSG00000140968	MODIFIER,MODERATE	protein_coding,retained_intron
G	missense_variant	MODERATE	novelT000807240_ORF_2	203	68	Q/R	unknown	unknown	16	85913230	A	G	downstream_gene_variant,upstream_gene_variant,intron_variant,non_coding_transcript_exon_variant,missense_variant	IRF8	S/G	3394,ENSG00000140968	MODIFIER,MODERATE	protein_coding,retained_intron
G	missense_variant	MODERATE	novelT000830204_ORF_2	203	68	Q/R	unknown	unknown	16	85913230	A	G	downstream_gene_variant,upstream_gene_variant,intron_variant,non_coding_transcript_exon_variant,missense_variant	IRF8	S/G	3394,ENSG00000140968	MODIFIER,MODERATE	protein_coding,retained_intron
G	missense_variant	MODERATE	novelT000220846_ORF_2	209	70	V/A	possibly_damaging	unknown	11	613824	A	G	downstream_gene_variant,5_prime_UTR_variant,upstream_gene_variant,3_prime_UTR_variant&NMD_transcript_variant,synonymous_variant&NMD_transcript_variant,non_coding_transcript_exon_variant,missense_variant	IRF7,PHRF1,CDHR5	R,Y/H	53841,ENSG00000185507,3665,ENSG00000099834,ENSG00000070047,57661	LOW,MODIFIER,MODERATE	nonsense_mediated_decay,protein_coding,retained_intron
G	missense_variant	MODERATE	novelT000220888_ORF_2	209	70	V/A	possibly_damaging	unknown	11	613824	A	G	downstream_gene_variant,5_prime_UTR_variant,upstream_gene_variant,3_prime_UTR_variant&NMD_transcript_variant,synonymous_variant&NMD_transcript_variant,non_coding_transcript_exon_variant,missense_variant	IRF7,PHRF1,CDHR5	R,Y/H	53841,ENSG00000185507,3665,ENSG00000099834,ENSG00000070047,57661	LOW,MODIFIER,MODERATE	nonsense_mediated_decay,protein_coding,retained_intron
G	missense_variant	MODERATE	novelT000220892_ORF_2	209	70	V/A	possibly_damaging	unknown	11	613824	A	G	downstream_gene_variant,5_prime_UTR_variant,upstream_gene_variant,3_prime_UTR_variant&NMD_transcript_variant,synonymous_variant&NMD_transcript_variant,non_coding_transcript_exon_variant,missense_variant	IRF7,PHRF1,CDHR5	R,Y/H	53841,ENSG00000185507,3665,ENSG00000099834,ENSG00000070047,57661	LOW,MODIFIER,MODERATE	nonsense_mediated_decay,protein_coding,retained_intron
G	missense_variant	MODERATE	novelT000220906_ORF_2	209	70	V/A	possibly_damaging	unknown	11	613824	A	G	downstream_gene_variant,5_prime_UTR_variant,upstream_gene_variant,3_prime_UTR_variant&NMD_transcript_variant,synonymous_variant&NMD_transcript_variant,non_coding_transcript_exon_variant,missense_variant	IRF7,PHRF1,CDHR5	R,Y/H	53841,ENSG00000185507,3665,ENSG00000099834,ENSG00000070047,57661	LOW,MODIFIER,MODERATE	nonsense_mediated_decay,protein_coding,retained_intron
G	missense_variant	MODERATE	novelT000220929_ORF_2	209	70	V/A	possibly_damaging	unknown	11	613824	A	G	downstream_gene_variant,5_prime_UTR_variant,upstream_gene_variant,3_prime_UTR_variant&NMD_transcript_variant,synonymous_variant&NMD_transcript_variant,non_coding_transcript_exon_variant,missense_variant	IRF7,PHRF1,CDHR5	R,Y/H	53841,ENSG00000185507,3665,ENSG00000099834,ENSG00000070047,57661	LOW,MODIFIER,MODERATE	nonsense_mediated_decay,protein_coding,retained_intron
G	missense_variant	MODERATE	novelT000220983_ORF_2	209	70	V/A	possibly_damaging	unknown	11	613824	A	G	downstream_gene_variant,5_prime_UTR_variant,upstream_gene_variant,3_prime_UTR_variant&NMD_transcript_variant,synonymous_variant&NMD_transcript_variant,non_coding_transcript_exon_variant,missense_variant	IRF7,PHRF1,CDHR5	R,Y/H	53841,ENSG00000185507,3665,ENSG00000099834,ENSG00000070047,57661	LOW,MODIFIER,MODERATE	nonsense_mediated_decay,protein_coding,retained_intron
G	missense_variant	MODERATE	novelT000221413_ORF_1	209	70	V/A	possibly_damaging	unknown	11	613824	A	G	downstream_gene_variant,5_prime_UTR_variant,upstream_gene_variant,3_prime_UTR_variant&NMD_transcript_variant,synonymous_variant&NMD_transcript_variant,non_coding_transcript_exon_variant,missense_variant	IRF7,PHRF1,CDHR5	R,Y/H	53841,ENSG00000185507,3665,ENSG00000099834,ENSG00000070047,57661	LOW,MODIFIER,MODERATE	nonsense_mediated_decay,protein_coding,retained_intron
G	missense_variant	MODERATE	novelT000221417_ORF_2	209	70	V/A	possibly_damaging	unknown	11	613824	A	G	downstream_gene_variant,5_prime_UTR_variant,upstream_gene_variant,3_prime_UTR_variant&NMD_transcript_variant,synonymous_variant&NMD_transcript_variant,non_coding_transcript_exon_variant,missense_variant	IRF7,PHRF1,CDHR5	R,Y/H	53841,ENSG00000185507,3665,ENSG00000099834,ENSG00000070047,57661	LOW,MODIFIER,MODERATE	nonsense_mediated_decay,protein_coding,retained_intron
G	missense_variant	MODERATE	novelT000221484_ORF_2	209	70	V/A	possibly_damaging	unknown	11	613824	A	G	downstream_gene_variant,5_prime_UTR_variant,upstream_gene_variant,3_prime_UTR_variant&NMD_transcript_variant,synonymous_variant&NMD_transcript_variant,non_coding_transcript_exon_variant,missense_variant	IRF7,PHRF1,CDHR5	R,Y/H	53841,ENSG00000185507,3665,ENSG00000099834,ENSG00000070047,57661	LOW,MODIFIER,MODERATE	nonsense_mediated_decay,protein_coding,retained_intron
G	missense_variant	MODERATE	novelT000221529_ORF_2	209	70	V/A	possibly_damaging	unknown	11	613824	A	G	downstream_gene_variant,5_prime_UTR_variant,upstream_gene_variant,3_prime_UTR_variant&NMD_transcript_variant,synonymous_variant&NMD_transcript_variant,non_coding_transcript_exon_variant,missense_variant	IRF7,PHRF1,CDHR5	R,Y/H	53841,ENSG00000185507,3665,ENSG00000099834,ENSG00000070047,57661	LOW,MODIFIER,MODERATE	nonsense_mediated_decay,protein_coding,retained_intron
G	missense_variant	MODERATE	novelT000221779_ORF_2	209	70	V/A	possibly_damaging	unknown	11	613824	A	G	downstream_gene_variant,5_prime_UTR_variant,upstream_gene_variant,3_prime_UTR_variant&NMD_transcript_variant,synonymous_variant&NMD_transcript_variant,non_coding_transcript_exon_variant,missense_variant	IRF7,PHRF1,CDHR5	R,Y/H	53841,ENSG00000185507,3665,ENSG00000099834,ENSG00000070047,57661	LOW,MODIFIER,MODERATE	nonsense_mediated_decay,protein_coding,retained_intron
G	missense_variant	MODERATE	novelT000225291_ORF_2	209	70	V/A	possibly_damaging	unknown	11	613824	A	G	downstream_gene_variant,5_prime_UTR_variant,upstream_gene_variant,3_prime_UTR_variant&NMD_transcript_variant,synonymous_variant&NMD_transcript_variant,non_coding_transcript_exon_variant,missense_variant	IRF7,PHRF1,CDHR5	R,Y/H	53841,ENSG00000185507,3665,ENSG00000099834,ENSG00000070047,57661	LOW,MODIFIER,MODERATE	nonsense_mediated_decay,protein_coding,retained_intron
T	missense_variant	MODERATE	novelT000946715_ORF_2	208	70	P/S	unknown	unknown	10	102400739	C	T	downstream_gene_variant,missense_variant,intron_variant&non_coding_transcript_variant,non_coding_transcript_exon_variant	NFKB2,PSD	A/V	4791,ENSG00000077150,ENSG00000059915,5662	MODIFIER,MODERATE	processed_transcript,misc_RNA,protein_coding,retained_intron
T	missense_variant	MODERATE	novelT000946727_ORF_2	208	70	P/S	unknown	unknown	10	102400739	C	T	downstream_gene_variant,missense_variant,intron_variant&non_coding_transcript_variant,non_coding_transcript_exon_variant	NFKB2,PSD	A/V	4791,ENSG00000077150,ENSG00000059915,5662	MODIFIER,MODERATE	processed_transcript,misc_RNA,protein_coding,retained_intron
T	missense_variant	MODERATE	novelT000946827_ORF_2	208	70	P/S	unknown	unknown	10	102400739	C	T	downstream_gene_variant,missense_variant,intron_variant&non_coding_transcript_variant,non_coding_transcript_exon_variant	NFKB2,PSD	A/V	4791,ENSG00000077150,ENSG00000059915,5662	MODIFIER,MODERATE	processed_transcript,misc_RNA,protein_coding,retained_intron
T	missense_variant	MODERATE	novelT000947289_ORF_2	208	70	P/S	unknown	unknown	10	102400739	C	T	downstream_gene_variant,missense_variant,intron_variant&non_coding_transcript_variant,non_coding_transcript_exon_variant	NFKB2,PSD	A/V	4791,ENSG00000077150,ENSG00000059915,5662	MODIFIER,MODERATE	processed_transcript,misc_RNA,protein_coding,retained_intron
T	missense_variant	MODERATE	novelT000947293_ORF_2	208	70	P/S	unknown	unknown	10	102400739	C	T	downstream_gene_variant,missense_variant,intron_variant&non_coding_transcript_variant,non_coding_transcript_exon_variant	NFKB2,PSD	A/V	4791,ENSG00000077150,ENSG00000059915,5662	MODIFIER,MODERATE	processed_transcript,misc_RNA,protein_coding,retained_intron
T	missense_variant	MODERATE	novelT000947336_ORF_2	208	70	P/S	unknown	unknown	10	102400739	C	T	downstream_gene_variant,missense_variant,intron_variant&non_coding_transcript_variant,non_coding_transcript_exon_variant	NFKB2,PSD	A/V	4791,ENSG00000077150,ENSG00000059915,5662	MODIFIER,MODERATE	processed_transcript,misc_RNA,protein_coding,retained_intron
T	missense_variant	MODERATE	novelT000947709_ORF_2	208	70	P/S	unknown	unknown	10	102400739	C	T	downstream_gene_variant,missense_variant,intron_variant&non_coding_transcript_variant,non_coding_transcript_exon_variant	NFKB2,PSD	A/V	4791,ENSG00000077150,ENSG00000059915,5662	MODIFIER,MODERATE	processed_transcript,misc_RNA,protein_coding,retained_intron
T	missense_variant	MODERATE	novelT000947751_ORF_2	208	70	P/S	unknown	unknown	10	102400739	C	T	downstream_gene_variant,missense_variant,intron_variant&non_coding_transcript_variant,non_coding_transcript_exon_variant	NFKB2,PSD	A/V	4791,ENSG00000077150,ENSG00000059915,5662	MODIFIER,MODERATE	processed_transcript,misc_RNA,protein_coding,retained_intron
T	missense_variant	MODERATE	novelT000353448_ORF_3	211	71	R/C	unknown	unknown	20	34440218	C	T	missense_variant&NMD_transcript_variant,downstream_gene_variant,missense_variant,non_coding_transcript_exon_variant	ITCH,ITCH-AS1	P/L	83737,ENSG00000236388,ENSG00000078747	MODIFIER,MODERATE	nonsense_mediated_decay,processed_transcript,misc_RNA,lncRNA,protein_coding
T	missense_variant	MODERATE	novelT000353504_ORF_3	211	71	R/C	unknown	unknown	20	34440218	C	T	missense_variant&NMD_transcript_variant,downstream_gene_variant,missense_variant,non_coding_transcript_exon_variant	ITCH,ITCH-AS1	P/L	83737,ENSG00000236388,ENSG00000078747	MODIFIER,MODERATE	nonsense_mediated_decay,processed_transcript,misc_RNA,lncRNA,protein_coding
T	missense_variant	MODERATE	novelT000353547_ORF_5	211	71	R/C	unknown	unknown	20	34440218	C	T	missense_variant&NMD_transcript_variant,downstream_gene_variant,missense_variant,non_coding_transcript_exon_variant	ITCH,ITCH-AS1	P/L	83737,ENSG00000236388,ENSG00000078747	MODIFIER,MODERATE	nonsense_mediated_decay,processed_transcript,misc_RNA,lncRNA,protein_coding
A	missense_variant&splice_region_variant	MODERATE	novelT000804820_ORF_3	212	71	R/H			16	85914475	G	A	downstream_gene_variant,missense_variant&splice_region_variant,5_prime_UTR_variant,upstream_gene_variant,splice_region_variant&5_prime_UTR_variant,intron_variant	IRF8,MIR6774	V/M	3394,ENSG00000140968,ENSG00000274134,102466732	LOW,MODIFIER,MODERATE	protein_coding,miRNA,retained_intron
A	missense_variant&splice_region_variant	MODERATE	novelT000807240_ORF_2	212	71	R/H			16	85914475	G	A	downstream_gene_variant,missense_variant&splice_region_variant,5_prime_UTR_variant,upstream_gene_variant,splice_region_variant&5_prime_UTR_variant,intron_variant	IRF8,MIR6774	V/M	3394,ENSG00000140968,ENSG00000274134,102466732	LOW,MODIFIER,MODERATE	protein_coding,miRNA,retained_intron
A	missense_variant&splice_region_variant	MODERATE	novelT000830204_ORF_2	212	71	R/H			16	85914475	G	A	downstream_gene_variant,missense_variant&splice_region_variant,5_prime_UTR_variant,upstream_gene_variant,splice_region_variant&5_prime_UTR_variant,intron_variant	IRF8,MIR6774	V/M	3394,ENSG00000140968,ENSG00000274134,102466732	LOW,MODIFIER,MODERATE	protein_coding,miRNA,retained_intron
T	stop_gained	HIGH	novelT000353448_ORF_3	214	72	R/*			20	34440221	C	T	missense_variant&NMD_transcript_variant,downstream_gene_variant,missense_variant,non_coding_transcript_exon_variant	ITCH,ITCH-AS1	P/L	83737,ENSG00000236388,ENSG00000078747	MODIFIER,MODERATE	nonsense_mediated_decay,processed_transcript,misc_RNA,lncRNA,protein_coding
T	stop_gained	HIGH	novelT000353504_ORF_3	214	72	R/*			20	34440221	C	T	missense_variant&NMD_transcript_variant,downstream_gene_variant,missense_variant,non_coding_transcript_exon_variant	ITCH,ITCH-AS1	P/L	83737,ENSG00000236388,ENSG00000078747	MODIFIER,MODERATE	nonsense_mediated_decay,processed_transcript,misc_RNA,lncRNA,protein_coding
T	stop_gained	HIGH	novelT000353547_ORF_5	214	72	R/*			20	34440221	C	T	missense_variant&NMD_transcript_variant,downstream_gene_variant,missense_variant,non_coding_transcript_exon_variant	ITCH,ITCH-AS1	P/L	83737,ENSG00000236388,ENSG00000078747	MODIFIER,MODERATE	nonsense_mediated_decay,processed_transcript,misc_RNA,lncRNA,protein_coding
C	missense_variant	MODERATE	novelT001176542_ORF_1	222	74	Q/H	possibly_damaging	affect protein function	1	198699686	G	C	missense_variant,downstream_gene_variant,intron_variant,non_coding_transcript_exon_variant	PTPRC	G/R	ENSG00000081237,5788	MODIFIER,MODERATE	processed_transcript,non_stop_decay,protein_coding,retained_intron	0.001
C	missense_variant	MODERATE	novelT000804820_ORF_3	224	75	D/A	unknown	unknown	16	85914487	A	C	downstream_gene_variant,5_prime_UTR_variant,upstream_gene_variant,intron_variant,missense_variant	IRF8,MIR6774	T/P	3394,ENSG00000140968,ENSG00000274134,102466732	MODIFIER,MODERATE	protein_coding,miRNA,retained_intron
C	missense_variant	MODERATE	novelT000807240_ORF_2	224	75	D/A	unknown	unknown	16	85914487	A	C	downstream_gene_variant,5_prime_UTR_variant,upstream_gene_variant,intron_variant,missense_variant	IRF8,MIR6774	T/P	3394,ENSG00000140968,ENSG00000274134,102466732	MODIFIER,MODERATE	protein_coding,miRNA,retained_intron
C	missense_variant	MODERATE	novelT000830204_ORF_2	224	75	D/A	unknown	unknown	16	85914487	A	C	downstream_gene_variant,5_prime_UTR_variant,upstream_gene_variant,intron_variant,missense_variant	IRF8,MIR6774	T/P	3394,ENSG00000140968,ENSG00000274134,102466732	MODIFIER,MODERATE	protein_coding,miRNA,retained_intron
A	missense_variant	MODERATE	novelT000804820_ORF_3	226	76	G/R	unknown	unknown	16	85914489	G	A	downstream_gene_variant,5_prime_UTR_variant,upstream_gene_variant,synonymous_variant,intron_variant	IRF8,MIR6774	T	3394,ENSG00000140968,ENSG00000274134,102466732	LOW,MODIFIER	protein_coding,miRNA,retained_intron
A	missense_variant	MODERATE	novelT000807240_ORF_2	226	76	G/R	unknown	unknown	16	85914489	G	A	downstream_gene_variant,5_prime_UTR_variant,upstream_gene_variant,synonymous_variant,intron_variant	IRF8,MIR6774	T	3394,ENSG00000140968,ENSG00000274134,102466732	LOW,MODIFIER	protein_coding,miRNA,retained_intron
A	missense_variant	MODERATE	novelT000830204_ORF_2	226	76	G/R	unknown	unknown	16	85914489	G	A	downstream_gene_variant,5_prime_UTR_variant,upstream_gene_variant,synonymous_variant,intron_variant	IRF8,MIR6774	T	3394,ENSG00000140968,ENSG00000274134,102466732	LOW,MODIFIER	protein_coding,miRNA,retained_intron
T	missense_variant	MODERATE	novelT000220846_ORF_2	230	77	R/H	possibly_damaging	unknown	11	613803	C	T	downstream_gene_variant,5_prime_UTR_variant,upstream_gene_variant,3_prime_UTR_variant&NMD_transcript_variant,synonymous_variant&NMD_transcript_variant,non_coding_transcript_exon_variant,missense_variant	IRF7,PHRF1,CDHR5	A/T,A	53841,ENSG00000185507,3665,ENSG00000099834,ENSG00000070047,57661	LOW,MODIFIER,MODERATE	nonsense_mediated_decay,protein_coding,retained_intron
T	missense_variant	MODERATE	novelT000220888_ORF_2	230	77	R/H	possibly_damaging	unknown	11	613803	C	T	downstream_gene_variant,5_prime_UTR_variant,upstream_gene_variant,3_prime_UTR_variant&NMD_transcript_variant,synonymous_variant&NMD_transcript_variant,non_coding_transcript_exon_variant,missense_variant	IRF7,PHRF1,CDHR5	A/T,A	53841,ENSG00000185507,3665,ENSG00000099834,ENSG00000070047,57661	LOW,MODIFIER,MODERATE	nonsense_mediated_decay,protein_coding,retained_intron
T	missense_variant	MODERATE	novelT000220892_ORF_2	230	77	R/H	possibly_damaging	unknown	11	613803	C	T	downstream_gene_variant,5_prime_UTR_variant,upstream_gene_variant,3_prime_UTR_variant&NMD_transcript_variant,synonymous_variant&NMD_transcript_variant,non_coding_transcript_exon_variant,missense_variant	IRF7,PHRF1,CDHR5	A/T,A	53841,ENSG00000185507,3665,ENSG00000099834,ENSG00000070047,57661	LOW,MODIFIER,MODERATE	nonsense_mediated_decay,protein_coding,retained_intron
T	missense_variant	MODERATE	novelT000220906_ORF_2	230	77	R/H	possibly_damaging	unknown	11	613803	C	T	downstream_gene_variant,5_prime_UTR_variant,upstream_gene_variant,3_prime_UTR_variant&NMD_transcript_variant,synonymous_variant&NMD_transcript_variant,non_coding_transcript_exon_variant,missense_variant	IRF7,PHRF1,CDHR5	A/T,A	53841,ENSG00000185507,3665,ENSG00000099834,ENSG00000070047,57661	LOW,MODIFIER,MODERATE	nonsense_mediated_decay,protein_coding,retained_intron
T	missense_variant	MODERATE	novelT000220929_ORF_2	230	77	R/H	possibly_damaging	unknown	11	613803	C	T	downstream_gene_variant,5_prime_UTR_variant,upstream_gene_variant,3_prime_UTR_variant&NMD_transcript_variant,synonymous_variant&NMD_transcript_variant,non_coding_transcript_exon_variant,missense_variant	IRF7,PHRF1,CDHR5	A/T,A	53841,ENSG00000185507,3665,ENSG00000099834,ENSG00000070047,57661	LOW,MODIFIER,MODERATE	nonsense_mediated_decay,protein_coding,retained_intron
T	missense_variant	MODERATE	novelT000220983_ORF_2	230	77	R/H	possibly_damaging	unknown	11	613803	C	T	downstream_gene_variant,5_prime_UTR_variant,upstream_gene_variant,3_prime_UTR_variant&NMD_transcript_variant,synonymous_variant&NMD_transcript_variant,non_coding_transcript_exon_variant,missense_variant	IRF7,PHRF1,CDHR5	A/T,A	53841,ENSG00000185507,3665,ENSG00000099834,ENSG00000070047,57661	LOW,MODIFIER,MODERATE	nonsense_mediated_decay,protein_coding,retained_intron
T	missense_variant	MODERATE	novelT000221413_ORF_1	230	77	R/H	possibly_damaging	unknown	11	613803	C	T	downstream_gene_variant,5_prime_UTR_variant,upstream_gene_variant,3_prime_UTR_variant&NMD_transcript_variant,synonymous_variant&NMD_transcript_variant,non_coding_transcript_exon_variant,missense_variant	IRF7,PHRF1,CDHR5	A/T,A	53841,ENSG00000185507,3665,ENSG00000099834,ENSG00000070047,57661	LOW,MODIFIER,MODERATE	nonsense_mediated_decay,protein_coding,retained_intron
T	missense_variant	MODERATE	novelT000221417_ORF_2	230	77	R/H	possibly_damaging	unknown	11	613803	C	T	downstream_gene_variant,5_prime_UTR_variant,upstream_gene_variant,3_prime_UTR_variant&NMD_transcript_variant,synonymous_variant&NMD_transcript_variant,non_coding_transcript_exon_variant,missense_variant	IRF7,PHRF1,CDHR5	A/T,A	53841,ENSG00000185507,3665,ENSG00000099834,ENSG00000070047,57661	LOW,MODIFIER,MODERATE	nonsense_mediated_decay,protein_coding,retained_intron
T	missense_variant	MODERATE	novelT000221484_ORF_2	230	77	R/H	possibly_damaging	unknown	11	613803	C	T	downstream_gene_variant,5_prime_UTR_variant,upstream_gene_variant,3_prime_UTR_variant&NMD_transcript_variant,synonymous_variant&NMD_transcript_variant,non_coding_transcript_exon_variant,missense_variant	IRF7,PHRF1,CDHR5	A/T,A	53841,ENSG00000185507,3665,ENSG00000099834,ENSG00000070047,57661	LOW,MODIFIER,MODERATE	nonsense_mediated_decay,protein_coding,retained_intron
T	missense_variant	MODERATE	novelT000221529_ORF_2	230	77	R/H	possibly_damaging	unknown	11	613803	C	T	downstream_gene_variant,5_prime_UTR_variant,upstream_gene_variant,3_prime_UTR_variant&NMD_transcript_variant,synonymous_variant&NMD_transcript_variant,non_coding_transcript_exon_variant,missense_variant	IRF7,PHRF1,CDHR5	A/T,A	53841,ENSG00000185507,3665,ENSG00000099834,ENSG00000070047,57661	LOW,MODIFIER,MODERATE	nonsense_mediated_decay,protein_coding,retained_intron
T	missense_variant	MODERATE	novelT000221779_ORF_2	230	77	R/H	possibly_damaging	unknown	11	613803	C	T	downstream_gene_variant,5_prime_UTR_variant,upstream_gene_variant,3_prime_UTR_variant&NMD_transcript_variant,synonymous_variant&NMD_transcript_variant,non_coding_transcript_exon_variant,missense_variant	IRF7,PHRF1,CDHR5	A/T,A	53841,ENSG00000185507,3665,ENSG00000099834,ENSG00000070047,57661	LOW,MODIFIER,MODERATE	nonsense_mediated_decay,protein_coding,retained_intron
T	missense_variant	MODERATE	novelT000225291_ORF_2	230	77	R/H	possibly_damaging	unknown	11	613803	C	T	downstream_gene_variant,5_prime_UTR_variant,upstream_gene_variant,3_prime_UTR_variant&NMD_transcript_variant,synonymous_variant&NMD_transcript_variant,non_coding_transcript_exon_variant,missense_variant	IRF7,PHRF1,CDHR5	A/T,A	53841,ENSG00000185507,3665,ENSG00000099834,ENSG00000070047,57661	LOW,MODIFIER,MODERATE	nonsense_mediated_decay,protein_coding,retained_intron
C	missense_variant	MODERATE	novelT000972182_ORF_3	230	77	W/S	unknown	unknown	2	97724402	G	C	non_coding_transcript_exon_variant,missense_variant,upstream_gene_variant	ZAP70	M/I	ENSG00000115085,7535	MODIFIER,MODERATE	processed_transcript,misc_RNA,protein_coding,retained_intron
C	missense_variant	MODERATE	novelT000972183_ORF_3	230	77	W/S	unknown	unknown	2	97724402	G	C	non_coding_transcript_exon_variant,missense_variant,upstream_gene_variant	ZAP70	M/I	ENSG00000115085,7535	MODIFIER,MODERATE	processed_transcript,misc_RNA,protein_coding,retained_intron
C	missense_variant	MODERATE	novelT000972184_ORF_3	230	77	W/S	unknown	unknown	2	97724402	G	C	non_coding_transcript_exon_variant,missense_variant,upstream_gene_variant	ZAP70	M/I	ENSG00000115085,7535	MODIFIER,MODERATE	processed_transcript,misc_RNA,protein_coding,retained_intron
C	missense_variant	MODERATE	novelT000972189_ORF_3	230	77	W/S	unknown	unknown	2	97724402	G	C	non_coding_transcript_exon_variant,missense_variant,upstream_gene_variant	ZAP70	M/I	ENSG00000115085,7535	MODIFIER,MODERATE	processed_transcript,misc_RNA,protein_coding,retained_intron
C	missense_variant	MODERATE	novelT000972193_ORF_2	230	77	W/S	unknown	unknown	2	97724402	G	C	non_coding_transcript_exon_variant,missense_variant,upstream_gene_variant	ZAP70	M/I	ENSG00000115085,7535	MODIFIER,MODERATE	processed_transcript,misc_RNA,protein_coding,retained_intron
C	missense_variant	MODERATE	novelT000972201_ORF_3	230	77	W/S	unknown	unknown	2	97724402	G	C	non_coding_transcript_exon_variant,missense_variant,upstream_gene_variant	ZAP70	M/I	ENSG00000115085,7535	MODIFIER,MODERATE	processed_transcript,misc_RNA,protein_coding,retained_intron
C	missense_variant	MODERATE	novelT000972208_ORF_3	230	77	W/S	unknown	unknown	2	97724402	G	C	non_coding_transcript_exon_variant,missense_variant,upstream_gene_variant	ZAP70	M/I	ENSG00000115085,7535	MODIFIER,MODERATE	processed_transcript,misc_RNA,protein_coding,retained_intron
C	missense_variant	MODERATE	novelT000972221_ORF_3	230	77	W/S	unknown	unknown	2	97724402	G	C	non_coding_transcript_exon_variant,missense_variant,upstream_gene_variant	ZAP70	M/I	ENSG00000115085,7535	MODIFIER,MODERATE	processed_transcript,misc_RNA,protein_coding,retained_intron
C	missense_variant	MODERATE	novelT000972266_ORF_2	230	77	W/S	unknown	unknown	2	97724402	G	C	non_coding_transcript_exon_variant,missense_variant,upstream_gene_variant	ZAP70	M/I	ENSG00000115085,7535	MODIFIER,MODERATE	processed_transcript,misc_RNA,protein_coding,retained_intron
C	missense_variant	MODERATE	novelT000972299_ORF_3	230	77	W/S	unknown	unknown	2	97724402	G	C	non_coding_transcript_exon_variant,missense_variant,upstream_gene_variant	ZAP70	M/I	ENSG00000115085,7535	MODIFIER,MODERATE	processed_transcript,misc_RNA,protein_coding,retained_intron
C	missense_variant	MODERATE	novelT000972301_ORF_3	230	77	W/S	unknown	unknown	2	97724402	G	C	non_coding_transcript_exon_variant,missense_variant,upstream_gene_variant	ZAP70	M/I	ENSG00000115085,7535	MODIFIER,MODERATE	processed_transcript,misc_RNA,protein_coding,retained_intron
C	missense_variant	MODERATE	novelT000972303_ORF_3	230	77	W/S	unknown	unknown	2	97724402	G	C	non_coding_transcript_exon_variant,missense_variant,upstream_gene_variant	ZAP70	M/I	ENSG00000115085,7535	MODIFIER,MODERATE	processed_transcript,misc_RNA,protein_coding,retained_intron
C	missense_variant	MODERATE	novelT000972716_ORF_3	230	77	W/S	unknown	unknown	2	97724402	G	C	non_coding_transcript_exon_variant,missense_variant,upstream_gene_variant	ZAP70	M/I	ENSG00000115085,7535	MODIFIER,MODERATE	processed_transcript,misc_RNA,protein_coding,retained_intron
C	missense_variant	MODERATE	novelT000972725_ORF_4	230	77	W/S	unknown	unknown	2	97724402	G	C	non_coding_transcript_exon_variant,missense_variant,upstream_gene_variant	ZAP70	M/I	ENSG00000115085,7535	MODIFIER,MODERATE	processed_transcript,misc_RNA,protein_coding,retained_intron
C	missense_variant	MODERATE	novelT000972728_ORF_4	230	77	W/S	unknown	unknown	2	97724402	G	C	non_coding_transcript_exon_variant,missense_variant,upstream_gene_variant	ZAP70	M/I	ENSG00000115085,7535	MODIFIER,MODERATE	processed_transcript,misc_RNA,protein_coding,retained_intron
C	missense_variant	MODERATE	novelT000972809_ORF_2	230	77	W/S	unknown	unknown	2	97724402	G	C	non_coding_transcript_exon_variant,missense_variant,upstream_gene_variant	ZAP70	M/I	ENSG00000115085,7535	MODIFIER,MODERATE	processed_transcript,misc_RNA,protein_coding,retained_intron
G	missense_variant	MODERATE	novelT000220888_ORF_2	233	78	L/P	probably_damaging	unknown	11	613800	A	G	downstream_gene_variant,5_prime_UTR_variant,upstream_gene_variant,3_prime_UTR_variant&NMD_transcript_variant,synonymous_variant&NMD_transcript_variant,non_coding_transcript_exon_variant,missense_variant	IRF7,PHRF1,CDHR5	P,C/R	53841,ENSG00000185507,3665,ENSG00000099834,ENSG00000070047,57661	LOW,MODIFIER,MODERATE	nonsense_mediated_decay,protein_coding,retained_intron
G	missense_variant	MODERATE	novelT000220892_ORF_2	233	78	L/P	probably_damaging	unknown	11	613800	A	G	downstream_gene_variant,5_prime_UTR_variant,upstream_gene_variant,3_prime_UTR_variant&NMD_transcript_variant,synonymous_variant&NMD_transcript_variant,non_coding_transcript_exon_variant,missense_variant	IRF7,PHRF1,CDHR5	P,C/R	53841,ENSG00000185507,3665,ENSG00000099834,ENSG00000070047,57661	LOW,MODIFIER,MODERATE	nonsense_mediated_decay,protein_coding,retained_intron
G	missense_variant	MODERATE	novelT000220906_ORF_2	233	78	L/P	probably_damaging	unknown	11	613800	A	G	downstream_gene_variant,5_prime_UTR_variant,upstream_gene_variant,3_prime_UTR_variant&NMD_transcript_variant,synonymous_variant&NMD_transcript_variant,non_coding_transcript_exon_variant,missense_variant	IRF7,PHRF1,CDHR5	P,C/R	53841,ENSG00000185507,3665,ENSG00000099834,ENSG00000070047,57661	LOW,MODIFIER,MODERATE	nonsense_mediated_decay,protein_coding,retained_intron
G	missense_variant	MODERATE	novelT000220929_ORF_2	233	78	L/P	probably_damaging	unknown	11	613800	A	G	downstream_gene_variant,5_prime_UTR_variant,upstream_gene_variant,3_prime_UTR_variant&NMD_transcript_variant,synonymous_variant&NMD_transcript_variant,non_coding_transcript_exon_variant,missense_variant	IRF7,PHRF1,CDHR5	P,C/R	53841,ENSG00000185507,3665,ENSG00000099834,ENSG00000070047,57661	LOW,MODIFIER,MODERATE	nonsense_mediated_decay,protein_coding,retained_intron
G	missense_variant	MODERATE	novelT000220983_ORF_2	233	78	L/P	probably_damaging	unknown	11	613800	A	G	downstream_gene_variant,5_prime_UTR_variant,upstream_gene_variant,3_prime_UTR_variant&NMD_transcript_variant,synonymous_variant&NMD_transcript_variant,non_coding_transcript_exon_variant,missense_variant	IRF7,PHRF1,CDHR5	P,C/R	53841,ENSG00000185507,3665,ENSG00000099834,ENSG00000070047,57661	LOW,MODIFIER,MODERATE	nonsense_mediated_decay,protein_coding,retained_intron
G	missense_variant	MODERATE	novelT000221413_ORF_1	233	78	L/P	probably_damaging	unknown	11	613800	A	G	downstream_gene_variant,5_prime_UTR_variant,upstream_gene_variant,3_prime_UTR_variant&NMD_transcript_variant,synonymous_variant&NMD_transcript_variant,non_coding_transcript_exon_variant,missense_variant	IRF7,PHRF1,CDHR5	P,C/R	53841,ENSG00000185507,3665,ENSG00000099834,ENSG00000070047,57661	LOW,MODIFIER,MODERATE	nonsense_mediated_decay,protein_coding,retained_intron
G	missense_variant	MODERATE	novelT000221417_ORF_2	233	78	L/P	probably_damaging	unknown	11	613800	A	G	downstream_gene_variant,5_prime_UTR_variant,upstream_gene_variant,3_prime_UTR_variant&NMD_transcript_variant,synonymous_variant&NMD_transcript_variant,non_coding_transcript_exon_variant,missense_variant	IRF7,PHRF1,CDHR5	P,C/R	53841,ENSG00000185507,3665,ENSG00000099834,ENSG00000070047,57661	LOW,MODIFIER,MODERATE	nonsense_mediated_decay,protein_coding,retained_intron
G	missense_variant	MODERATE	novelT000221529_ORF_2	233	78	L/P	probably_damaging	unknown	11	613800	A	G	downstream_gene_variant,5_prime_UTR_variant,upstream_gene_variant,3_prime_UTR_variant&NMD_transcript_variant,synonymous_variant&NMD_transcript_variant,non_coding_transcript_exon_variant,missense_variant	IRF7,PHRF1,CDHR5	P,C/R	53841,ENSG00000185507,3665,ENSG00000099834,ENSG00000070047,57661	LOW,MODIFIER,MODERATE	nonsense_mediated_decay,protein_coding,retained_intron
G	missense_variant	MODERATE	novelT000221779_ORF_2	233	78	L/P	probably_damaging	unknown	11	613800	A	G	downstream_gene_variant,5_prime_UTR_variant,upstream_gene_variant,3_prime_UTR_variant&NMD_transcript_variant,synonymous_variant&NMD_transcript_variant,non_coding_transcript_exon_variant,missense_variant	IRF7,PHRF1,CDHR5	P,C/R	53841,ENSG00000185507,3665,ENSG00000099834,ENSG00000070047,57661	LOW,MODIFIER,MODERATE	nonsense_mediated_decay,protein_coding,retained_intron
G	missense_variant	MODERATE	novelT000225291_ORF_2	233	78	L/P	probably_damaging	unknown	11	613800	A	G	downstream_gene_variant,5_prime_UTR_variant,upstream_gene_variant,3_prime_UTR_variant&NMD_transcript_variant,synonymous_variant&NMD_transcript_variant,non_coding_transcript_exon_variant,missense_variant	IRF7,PHRF1,CDHR5	P,C/R	53841,ENSG00000185507,3665,ENSG00000099834,ENSG00000070047,57661	LOW,MODIFIER,MODERATE	nonsense_mediated_decay,protein_coding,retained_intron
A	missense_variant	MODERATE	novelT000220879_ORF_2	236	79	P/L	unknown	unknown	11	613521	G	A	3_prime_UTR_variant&NMD_transcript_variant,downstream_gene_variant,missense_variant,non_coding_transcript_exon_variant	IRF7,PHRF1,CDHR5	P/S	53841,ENSG00000185507,3665,ENSG00000099834,ENSG00000070047,57661	MODIFIER,MODERATE	nonsense_mediated_decay,protein_coding,retained_intron
A	missense_variant	MODERATE	novelT000221007_ORF_2	236	79	P/L	unknown	unknown	11	613521	G	A	3_prime_UTR_variant&NMD_transcript_variant,downstream_gene_variant,missense_variant,non_coding_transcript_exon_variant	IRF7,PHRF1,CDHR5	P/S	53841,ENSG00000185507,3665,ENSG00000099834,ENSG00000070047,57661	MODIFIER,MODERATE	nonsense_mediated_decay,protein_coding,retained_intron
T	missense_variant&splice_region_variant	MODERATE	novelT000424138_ORF_3	239	80	T/M			16	28937522	C	T	downstream_gene_variant,upstream_gene_variant,intron_variant&non_coding_transcript_variant,splice_region_variant&non_coding_transcript_exon_variant,non_coding_transcript_exon_variant,splice_region_variant&synonymous_variant	CD19,RABEP2	N	ENSG00000177455,ENSG00000288630,930,ENSG00000177548	LOW,MODIFIER	lncRNA,misc_RNA,protein_coding,retained_intron	0.001
G	missense_variant	MODERATE	novelT000220846_ORF_2	261	87	R/S	possibly_damaging	unknown	11	613583	C	G	missense_variant&NMD_transcript_variant,downstream_gene_variant,5_prime_UTR_variant,3_prime_UTR_variant&NMD_transcript_variant,non_coding_transcript_exon_variant,missense_variant	IRF7,PHRF1,CDHR5	G/A,G/R	53841,ENSG00000185507,3665,ENSG00000099834,ENSG00000070047,57661	MODIFIER,MODERATE	nonsense_mediated_decay,protein_coding,retained_intron
G	missense_variant	MODERATE	novelT000220888_ORF_2	261	87	R/S	possibly_damaging	unknown	11	613583	C	G	missense_variant&NMD_transcript_variant,downstream_gene_variant,5_prime_UTR_variant,3_prime_UTR_variant&NMD_transcript_variant,non_coding_transcript_exon_variant,missense_variant	IRF7,PHRF1,CDHR5	G/A,G/R	53841,ENSG00000185507,3665,ENSG00000099834,ENSG00000070047,57661	MODIFIER,MODERATE	nonsense_mediated_decay,protein_coding,retained_intron
G	missense_variant	MODERATE	novelT000220892_ORF_2	261	87	R/S	possibly_damaging	unknown	11	613583	C	G	missense_variant&NMD_transcript_variant,downstream_gene_variant,5_prime_UTR_variant,3_prime_UTR_variant&NMD_transcript_variant,non_coding_transcript_exon_variant,missense_variant	IRF7,PHRF1,CDHR5	G/A,G/R	53841,ENSG00000185507,3665,ENSG00000099834,ENSG00000070047,57661	MODIFIER,MODERATE	nonsense_mediated_decay,protein_coding,retained_intron
G	missense_variant	MODERATE	novelT000220906_ORF_2	261	87	R/S	possibly_damaging	unknown	11	613583	C	G	missense_variant&NMD_transcript_variant,downstream_gene_variant,5_prime_UTR_variant,3_prime_UTR_variant&NMD_transcript_variant,non_coding_transcript_exon_variant,missense_variant	IRF7,PHRF1,CDHR5	G/A,G/R	53841,ENSG00000185507,3665,ENSG00000099834,ENSG00000070047,57661	MODIFIER,MODERATE	nonsense_mediated_decay,protein_coding,retained_intron
G	missense_variant	MODERATE	novelT000220929_ORF_2	261	87	R/S	possibly_damaging	unknown	11	613583	C	G	missense_variant&NMD_transcript_variant,downstream_gene_variant,5_prime_UTR_variant,3_prime_UTR_variant&NMD_transcript_variant,non_coding_transcript_exon_variant,missense_variant	IRF7,PHRF1,CDHR5	G/A,G/R	53841,ENSG00000185507,3665,ENSG00000099834,ENSG00000070047,57661	MODIFIER,MODERATE	nonsense_mediated_decay,protein_coding,retained_intron
G	missense_variant	MODERATE	novelT000220983_ORF_2	261	87	R/S	possibly_damaging	unknown	11	613583	C	G	missense_variant&NMD_transcript_variant,downstream_gene_variant,5_prime_UTR_variant,3_prime_UTR_variant&NMD_transcript_variant,non_coding_transcript_exon_variant,missense_variant	IRF7,PHRF1,CDHR5	G/A,G/R	53841,ENSG00000185507,3665,ENSG00000099834,ENSG00000070047,57661	MODIFIER,MODERATE	nonsense_mediated_decay,protein_coding,retained_intron
G	missense_variant	MODERATE	novelT000221413_ORF_1	261	87	R/S	possibly_damaging	unknown	11	613583	C	G	missense_variant&NMD_transcript_variant,downstream_gene_variant,5_prime_UTR_variant,3_prime_UTR_variant&NMD_transcript_variant,non_coding_transcript_exon_variant,missense_variant	IRF7,PHRF1,CDHR5	G/A,G/R	53841,ENSG00000185507,3665,ENSG00000099834,ENSG00000070047,57661	MODIFIER,MODERATE	nonsense_mediated_decay,protein_coding,retained_intron
G	missense_variant	MODERATE	novelT000221417_ORF_2	261	87	R/S	possibly_damaging	unknown	11	613583	C	G	missense_variant&NMD_transcript_variant,downstream_gene_variant,5_prime_UTR_variant,3_prime_UTR_variant&NMD_transcript_variant,non_coding_transcript_exon_variant,missense_variant	IRF7,PHRF1,CDHR5	G/A,G/R	53841,ENSG00000185507,3665,ENSG00000099834,ENSG00000070047,57661	MODIFIER,MODERATE	nonsense_mediated_decay,protein_coding,retained_intron
G	missense_variant	MODERATE	novelT000221484_ORF_2	261	87	R/S	possibly_damaging	unknown	11	613583	C	G	missense_variant&NMD_transcript_variant,downstream_gene_variant,5_prime_UTR_variant,3_prime_UTR_variant&NMD_transcript_variant,non_coding_transcript_exon_variant,missense_variant	IRF7,PHRF1,CDHR5	G/A,G/R	53841,ENSG00000185507,3665,ENSG00000099834,ENSG00000070047,57661	MODIFIER,MODERATE	nonsense_mediated_decay,protein_coding,retained_intron
G	missense_variant	MODERATE	novelT000221529_ORF_2	261	87	R/S	possibly_damaging	unknown	11	613583	C	G	missense_variant&NMD_transcript_variant,downstream_gene_variant,5_prime_UTR_variant,3_prime_UTR_variant&NMD_transcript_variant,non_coding_transcript_exon_variant,missense_variant	IRF7,PHRF1,CDHR5	G/A,G/R	53841,ENSG00000185507,3665,ENSG00000099834,ENSG00000070047,57661	MODIFIER,MODERATE	nonsense_mediated_decay,protein_coding,retained_intron
G	missense_variant	MODERATE	novelT000221779_ORF_2	261	87	R/S	possibly_damaging	unknown	11	613583	C	G	missense_variant&NMD_transcript_variant,downstream_gene_variant,5_prime_UTR_variant,3_prime_UTR_variant&NMD_transcript_variant,non_coding_transcript_exon_variant,missense_variant	IRF7,PHRF1,CDHR5	G/A,G/R	53841,ENSG00000185507,3665,ENSG00000099834,ENSG00000070047,57661	MODIFIER,MODERATE	nonsense_mediated_decay,protein_coding,retained_intron
G	missense_variant	MODERATE	novelT000225291_ORF_2	261	87	R/S	possibly_damaging	unknown	11	613583	C	G	missense_variant&NMD_transcript_variant,downstream_gene_variant,5_prime_UTR_variant,3_prime_UTR_variant&NMD_transcript_variant,non_coding_transcript_exon_variant,missense_variant	IRF7,PHRF1,CDHR5	G/A,G/R	53841,ENSG00000185507,3665,ENSG00000099834,ENSG00000070047,57661	MODIFIER,MODERATE	nonsense_mediated_decay,protein_coding,retained_intron
A	missense_variant	MODERATE	novelT000972716_ORF_2	260	87	G/D	unknown	unknown	2	97724052	G	A	non_coding_transcript_exon_variant,missense_variant,upstream_gene_variant	ZAP70	A/T	ENSG00000115085,7535	MODIFIER,MODERATE	processed_transcript,misc_RNA,protein_coding,retained_intron
A	missense_variant	MODERATE	novelT000972725_ORF_3	260	87	G/D	unknown	unknown	2	97724052	G	A	non_coding_transcript_exon_variant,missense_variant,upstream_gene_variant	ZAP70	A/T	ENSG00000115085,7535	MODIFIER,MODERATE	processed_transcript,misc_RNA,protein_coding,retained_intron
A	missense_variant	MODERATE	novelT000972728_ORF_3	260	87	G/D	unknown	unknown	2	97724052	G	A	non_coding_transcript_exon_variant,missense_variant,upstream_gene_variant	ZAP70	A/T	ENSG00000115085,7535	MODIFIER,MODERATE	processed_transcript,misc_RNA,protein_coding,retained_intron
A	missense_variant	MODERATE	novelT000462673_ORF_2	262	88	R/C	unknown	unknown	20	44619682	G	A	downstream_gene_variant,3_prime_UTR_variant&NMD_transcript_variant,3_prime_UTR_variant,intron_variant,non_coding_transcript_exon_variant	ADA,PKIG		ENSG00000196839,ENSG00000168734,11142,100	MODIFIER	processed_transcript,nonsense_mediated_decay,protein_coding,misc_RNA	0.0061
A	missense_variant	MODERATE	novelT000462704_ORF_2	262	88	R/C	unknown	unknown	20	44619682	G	A	downstream_gene_variant,3_prime_UTR_variant&NMD_transcript_variant,3_prime_UTR_variant,intron_variant,non_coding_transcript_exon_variant	ADA,PKIG		ENSG00000196839,ENSG00000168734,11142,100	MODIFIER	processed_transcript,nonsense_mediated_decay,protein_coding,misc_RNA	0.0061
T	missense_variant	MODERATE	novelT000462673_ORF_2	272	91	R/Q	unknown	unknown	20	44619672	C	T	downstream_gene_variant,3_prime_UTR_variant&NMD_transcript_variant,3_prime_UTR_variant,intron_variant,non_coding_transcript_exon_variant	ADA,PKIG		ENSG00000196839,ENSG00000168734,11142,100	MODIFIER	processed_transcript,nonsense_mediated_decay,protein_coding,misc_RNA
T	missense_variant	MODERATE	novelT000462704_ORF_2	272	91	R/Q	unknown	unknown	20	44619672	C	T	downstream_gene_variant,3_prime_UTR_variant&NMD_transcript_variant,3_prime_UTR_variant,intron_variant,non_coding_transcript_exon_variant	ADA,PKIG		ENSG00000196839,ENSG00000168734,11142,100	MODIFIER	processed_transcript,nonsense_mediated_decay,protein_coding,misc_RNA
T	missense_variant	MODERATE	novelT000462673_ORF_2	284	95	V/D	unknown	unknown	20	44619660	A	T	downstream_gene_variant,3_prime_UTR_variant&NMD_transcript_variant,3_prime_UTR_variant,intron_variant,non_coding_transcript_exon_variant	ADA,PKIG		ENSG00000196839,ENSG00000168734,11142,100	MODIFIER	processed_transcript,nonsense_mediated_decay,protein_coding,misc_RNA
T	missense_variant	MODERATE	novelT000462704_ORF_2	284	95	V/D	unknown	unknown	20	44619660	A	T	downstream_gene_variant,3_prime_UTR_variant&NMD_transcript_variant,3_prime_UTR_variant,intron_variant,non_coding_transcript_exon_variant	ADA,PKIG		ENSG00000196839,ENSG00000168734,11142,100	MODIFIER	processed_transcript,nonsense_mediated_decay,protein_coding,misc_RNA
G	missense_variant	MODERATE	novelT000755264_ORF_1	312	104	Q/H			8	89953613	T	G	-	-	-	-	-	-	-
T	missense_variant	MODERATE	novelT001012176_ORF_1	313	105	D/Y	probably_damaging	unknown	11	118314504	G	T	downstream_gene_variant,intron_variant,intron_variant&non_coding_transcript_variant	CD3E		ENSG00000198851,916	MODIFIER	protein_coding,retained_intron
G	missense_variant	MODERATE	novelT001046015_ORF_2	317	106	Y/C	unknown		5	169714389	A	G	missense_variant&NMD_transcript_variant,non_coding_transcript_exon_variant,missense_variant,upstream_gene_variant	DOCK2	M/V	1794,ENSG00000134516	MODIFIER,MODERATE	nonsense_mediated_decay,protein_coding,processed_transcript,misc_RNA	0.0015
A	missense_variant	MODERATE	novelT000220846_ORF_2	323	108	P/L	probably_damaging	unknown	11	613521	G	A	3_prime_UTR_variant&NMD_transcript_variant,downstream_gene_variant,missense_variant,non_coding_transcript_exon_variant	IRF7,PHRF1,CDHR5	P/S	53841,ENSG00000185507,3665,ENSG00000099834,ENSG00000070047,57661	MODIFIER,MODERATE	nonsense_mediated_decay,protein_coding,retained_intron
A	missense_variant	MODERATE	novelT000220888_ORF_2	323	108	P/L	probably_damaging	unknown	11	613521	G	A	3_prime_UTR_variant&NMD_transcript_variant,downstream_gene_variant,missense_variant,non_coding_transcript_exon_variant	IRF7,PHRF1,CDHR5	P/S	53841,ENSG00000185507,3665,ENSG00000099834,ENSG00000070047,57661	MODIFIER,MODERATE	nonsense_mediated_decay,protein_coding,retained_intron
A	missense_variant	MODERATE	novelT000220892_ORF_2	323	108	P/L	probably_damaging	unknown	11	613521	G	A	3_prime_UTR_variant&NMD_transcript_variant,downstream_gene_variant,missense_variant,non_coding_transcript_exon_variant	IRF7,PHRF1,CDHR5	P/S	53841,ENSG00000185507,3665,ENSG00000099834,ENSG00000070047,57661	MODIFIER,MODERATE	nonsense_mediated_decay,protein_coding,retained_intron
A	missense_variant	MODERATE	novelT000220906_ORF_2	323	108	P/L	probably_damaging	unknown	11	613521	G	A	3_prime_UTR_variant&NMD_transcript_variant,downstream_gene_variant,missense_variant,non_coding_transcript_exon_variant	IRF7,PHRF1,CDHR5	P/S	53841,ENSG00000185507,3665,ENSG00000099834,ENSG00000070047,57661	MODIFIER,MODERATE	nonsense_mediated_decay,protein_coding,retained_intron
A	missense_variant	MODERATE	novelT000220929_ORF_2	323	108	P/L	probably_damaging	unknown	11	613521	G	A	3_prime_UTR_variant&NMD_transcript_variant,downstream_gene_variant,missense_variant,non_coding_transcript_exon_variant	IRF7,PHRF1,CDHR5	P/S	53841,ENSG00000185507,3665,ENSG00000099834,ENSG00000070047,57661	MODIFIER,MODERATE	nonsense_mediated_decay,protein_coding,retained_intron
A	missense_variant	MODERATE	novelT000220983_ORF_2	323	108	P/L	probably_damaging	unknown	11	613521	G	A	3_prime_UTR_variant&NMD_transcript_variant,downstream_gene_variant,missense_variant,non_coding_transcript_exon_variant	IRF7,PHRF1,CDHR5	P/S	53841,ENSG00000185507,3665,ENSG00000099834,ENSG00000070047,57661	MODIFIER,MODERATE	nonsense_mediated_decay,protein_coding,retained_intron
A	missense_variant	MODERATE	novelT000221413_ORF_1	323	108	P/L	probably_damaging	unknown	11	613521	G	A	3_prime_UTR_variant&NMD_transcript_variant,downstream_gene_variant,missense_variant,non_coding_transcript_exon_variant	IRF7,PHRF1,CDHR5	P/S	53841,ENSG00000185507,3665,ENSG00000099834,ENSG00000070047,57661	MODIFIER,MODERATE	nonsense_mediated_decay,protein_coding,retained_intron
A	missense_variant	MODERATE	novelT000221417_ORF_2	323	108	P/L	probably_damaging	unknown	11	613521	G	A	3_prime_UTR_variant&NMD_transcript_variant,downstream_gene_variant,missense_variant,non_coding_transcript_exon_variant	IRF7,PHRF1,CDHR5	P/S	53841,ENSG00000185507,3665,ENSG00000099834,ENSG00000070047,57661	MODIFIER,MODERATE	nonsense_mediated_decay,protein_coding,retained_intron
A	missense_variant	MODERATE	novelT000221484_ORF_2	323	108	P/L	probably_damaging	unknown	11	613521	G	A	3_prime_UTR_variant&NMD_transcript_variant,downstream_gene_variant,missense_variant,non_coding_transcript_exon_variant	IRF7,PHRF1,CDHR5	P/S	53841,ENSG00000185507,3665,ENSG00000099834,ENSG00000070047,57661	MODIFIER,MODERATE	nonsense_mediated_decay,protein_coding,retained_intron
A	missense_variant	MODERATE	novelT000221529_ORF_2	323	108	P/L	probably_damaging	unknown	11	613521	G	A	3_prime_UTR_variant&NMD_transcript_variant,downstream_gene_variant,missense_variant,non_coding_transcript_exon_variant	IRF7,PHRF1,CDHR5	P/S	53841,ENSG00000185507,3665,ENSG00000099834,ENSG00000070047,57661	MODIFIER,MODERATE	nonsense_mediated_decay,protein_coding,retained_intron
A	missense_variant	MODERATE	novelT000221779_ORF_2	323	108	P/L	probably_damaging	unknown	11	613521	G	A	3_prime_UTR_variant&NMD_transcript_variant,downstream_gene_variant,missense_variant,non_coding_transcript_exon_variant	IRF7,PHRF1,CDHR5	P/S	53841,ENSG00000185507,3665,ENSG00000099834,ENSG00000070047,57661	MODIFIER,MODERATE	nonsense_mediated_decay,protein_coding,retained_intron
A	missense_variant	MODERATE	novelT000225291_ORF_2	323	108	P/L	probably_damaging	unknown	11	613521	G	A	3_prime_UTR_variant&NMD_transcript_variant,downstream_gene_variant,missense_variant,non_coding_transcript_exon_variant	IRF7,PHRF1,CDHR5	P/S	53841,ENSG00000185507,3665,ENSG00000099834,ENSG00000070047,57661	MODIFIER,MODERATE	nonsense_mediated_decay,protein_coding,retained_intron
A	missense_variant	MODERATE	novelT000804820_ORF_3	329	110	R/Q	unknown	unknown	16	85918488	G	A	intron_variant,missense_variant,synonymous_variant,downstream_gene_variant	IRF8,MIR6774	E/K,P	3394,ENSG00000140968,ENSG00000274134,102466732	LOW,MODIFIER,MODERATE	protein_coding,miRNA
A	missense_variant	MODERATE	novelT000807240_ORF_2	329	110	R/Q	unknown	unknown	16	85918488	G	A	intron_variant,missense_variant,synonymous_variant,downstream_gene_variant	IRF8,MIR6774	E/K,P	3394,ENSG00000140968,ENSG00000274134,102466732	LOW,MODIFIER,MODERATE	protein_coding,miRNA
A	missense_variant	MODERATE	novelT000830204_ORF_2	329	110	R/Q	unknown	unknown	16	85918488	G	A	intron_variant,missense_variant,synonymous_variant,downstream_gene_variant	IRF8,MIR6774	E/K,P	3394,ENSG00000140968,ENSG00000274134,102466732	LOW,MODIFIER,MODERATE	protein_coding,miRNA
T	missense_variant	MODERATE	novelT000536734_ORF_1	339	113	K/N			9	414863	A	T	-	-	-	-	-	-	-
T	missense_variant	MODERATE	novelT000804820_ORF_3	338	113	P/L	unknown	unknown	16	85918497	C	T	intron_variant,missense_variant,downstream_gene_variant	IRF8,MIR6774	R/C	3394,ENSG00000140968,ENSG00000274134,102466732	MODIFIER,MODERATE	protein_coding,miRNA
T	missense_variant	MODERATE	novelT000807240_ORF_2	338	113	P/L	unknown	unknown	16	85918497	C	T	intron_variant,missense_variant,downstream_gene_variant	IRF8,MIR6774	R/C	3394,ENSG00000140968,ENSG00000274134,102466732	MODIFIER,MODERATE	protein_coding,miRNA
T	missense_variant	MODERATE	novelT000830204_ORF_2	338	113	P/L	unknown	unknown	16	85918497	C	T	intron_variant,missense_variant,downstream_gene_variant	IRF8,MIR6774	R/C	3394,ENSG00000140968,ENSG00000274134,102466732	MODIFIER,MODERATE	protein_coding,miRNA
CTG	inframe_insertion&splice_region_variant	MODERATE	novelT000997388_ORF_1	346-347	116	V/AV			1	85267966	A	ACTG	non_coding_transcript_exon_variant,downstream_gene_variant,splice_polypyrimidine_tract_variant&intron_variant,inframe_insertion	Y_RNA,BCL10	S/SS	ENSG00000142867,ENSG00000223254,8915	LOW,MODIFIER,MODERATE	processed_transcript,nonsense_mediated_decay,protein_coding,misc_RNA
C	missense_variant	MODERATE	novelT000804820_ORF_3	368	123	R/P	unknown	unknown	16	85918527	G	C	intron_variant,missense_variant,downstream_gene_variant	IRF8,MIR6774	G/R	3394,ENSG00000140968,ENSG00000274134,102466732	MODIFIER,MODERATE	protein_coding,miRNA
C	missense_variant	MODERATE	novelT000807240_ORF_2	368	123	R/P	unknown	unknown	16	85918527	G	C	intron_variant,missense_variant,downstream_gene_variant	IRF8,MIR6774	G/R	3394,ENSG00000140968,ENSG00000274134,102466732	MODIFIER,MODERATE	protein_coding,miRNA
C	missense_variant	MODERATE	novelT000830204_ORF_2	368	123	R/P	unknown	unknown	16	85918527	G	C	intron_variant,missense_variant,downstream_gene_variant	IRF8,MIR6774	G/R	3394,ENSG00000140968,ENSG00000274134,102466732	MODIFIER,MODERATE	protein_coding,miRNA
-	frameshift_variant	HIGH	novelT001012176_ORF_1	367-368	123	R/X			11	118314557	CAG	C	downstream_gene_variant,intron_variant,intron_variant&non_coding_transcript_variant	CD3E		ENSG00000198851,916	MODIFIER	protein_coding,retained_intron	0.002
A	missense_variant&splice_region_variant	MODERATE	novelT001113492_ORF_1	374	125	S/L			2	191001156	G	A	missense_variant&NMD_transcript_variant,intron_variant&NMD_transcript_variant,intron_variant&non_coding_transcript_variant,intron_variant,non_coding_transcript_exon_variant,missense_variant	STAT1	S/L	ENSG00000115415,6772	MODIFIER,MODERATE	nonsense_mediated_decay,processed_transcript,misc_RNA,protein_coding,retained_intron
T	missense_variant	MODERATE	novelT000804820_ORF_3	407	136	A/V	unknown	unknown	16	85918566	C	T	intron_variant,missense_variant,downstream_gene_variant	IRF8,MIR6774	R/C	3394,ENSG00000140968,ENSG00000274134,102466732	MODIFIER,MODERATE	protein_coding,miRNA
T	missense_variant	MODERATE	novelT000807240_ORF_2	407	136	A/V	unknown	unknown	16	85918566	C	T	intron_variant,missense_variant,downstream_gene_variant	IRF8,MIR6774	R/C	3394,ENSG00000140968,ENSG00000274134,102466732	MODIFIER,MODERATE	protein_coding,miRNA
T	missense_variant	MODERATE	novelT000830204_ORF_2	407	136	A/V	unknown	unknown	16	85918566	C	T	intron_variant,missense_variant,downstream_gene_variant	IRF8,MIR6774	R/C	3394,ENSG00000140968,ENSG00000274134,102466732	MODIFIER,MODERATE	protein_coding,miRNA
T	missense_variant	MODERATE	novelT000972716_ORF_2	413	138	P/L	unknown	unknown	2	97724205	C	T	non_coding_transcript_exon_variant,missense_variant,upstream_gene_variant	ZAP70	H/Y	ENSG00000115085,7535	MODIFIER,MODERATE	processed_transcript,misc_RNA,protein_coding,retained_intron
T	missense_variant	MODERATE	novelT000972725_ORF_3	413	138	P/L	unknown	unknown	2	97724205	C	T	non_coding_transcript_exon_variant,missense_variant,upstream_gene_variant	ZAP70	H/Y	ENSG00000115085,7535	MODIFIER,MODERATE	processed_transcript,misc_RNA,protein_coding,retained_intron
T	missense_variant	MODERATE	novelT000972728_ORF_3	413	138	P/L	unknown	unknown	2	97724205	C	T	non_coding_transcript_exon_variant,missense_variant,upstream_gene_variant	ZAP70	H/Y	ENSG00000115085,7535	MODIFIER,MODERATE	processed_transcript,misc_RNA,protein_coding,retained_intron
G	missense_variant	MODERATE	novelT000755282_ORF_1	420	140	Q/H			8	89953613	T	G	-	-	-	-	-	-	-
A	missense_variant	MODERATE	novelT000804820_ORF_3	425	142	R/H	unknown	unknown	16	85918584	G	A	intron_variant,missense_variant,downstream_gene_variant	IRF8,MIR6774	A/T	3394,ENSG00000140968,ENSG00000274134,102466732	MODIFIER,MODERATE	protein_coding,miRNA
A	missense_variant	MODERATE	novelT000807240_ORF_2	425	142	R/H	unknown	unknown	16	85918584	G	A	intron_variant,missense_variant,downstream_gene_variant	IRF8,MIR6774	A/T	3394,ENSG00000140968,ENSG00000274134,102466732	MODIFIER,MODERATE	protein_coding,miRNA
A	missense_variant	MODERATE	novelT000830204_ORF_2	425	142	R/H	unknown	unknown	16	85918584	G	A	intron_variant,missense_variant,downstream_gene_variant	IRF8,MIR6774	A/T	3394,ENSG00000140968,ENSG00000274134,102466732	MODIFIER,MODERATE	protein_coding,miRNA
T	missense_variant	MODERATE	novelT000220879_ORF_2	427	143	G/R	probably_damaging	unknown	11	613330	C	T	3_prime_UTR_variant&NMD_transcript_variant,downstream_gene_variant,missense_variant,non_coding_transcript_exon_variant	IRF7,PHRF1,CDHR5	M/I	53841,ENSG00000185507,3665,ENSG00000099834,ENSG00000070047,57661	MODIFIER,MODERATE	nonsense_mediated_decay,protein_coding,retained_intron
T	missense_variant	MODERATE	novelT000221007_ORF_2	427	143	G/R	probably_damaging	unknown	11	613330	C	T	3_prime_UTR_variant&NMD_transcript_variant,downstream_gene_variant,missense_variant,non_coding_transcript_exon_variant	IRF7,PHRF1,CDHR5	M/I	53841,ENSG00000185507,3665,ENSG00000099834,ENSG00000070047,57661	MODIFIER,MODERATE	nonsense_mediated_decay,protein_coding,retained_intron
T	missense_variant	MODERATE	novelT001046015_ORF_2	431	144	A/V	unknown	unknown	5	169716258	C	T	missense_variant&NMD_transcript_variant,upstream_gene_variant,intron_variant,non_coding_transcript_exon_variant,missense_variant	DOCK2	H/Y	1794,ENSG00000134516	MODIFIER,MODERATE	nonsense_mediated_decay,protein_coding,processed_transcript,misc_RNA
T	stop_gained	HIGH	novelT000804820_ORF_3	436	146	R/*			16	85918595	C	T	synonymous_variant,intron_variant,downstream_gene_variant	IRF8,MIR6774	S	3394,ENSG00000140968,ENSG00000274134,102466732	LOW,MODIFIER	protein_coding,miRNA
T	stop_gained	HIGH	novelT000807240_ORF_2	436	146	R/*			16	85918595	C	T	synonymous_variant,intron_variant,downstream_gene_variant	IRF8,MIR6774	S	3394,ENSG00000140968,ENSG00000274134,102466732	LOW,MODIFIER	protein_coding,miRNA
T	stop_gained	HIGH	novelT000830204_ORF_2	436	146	R/*			16	85918595	C	T	synonymous_variant,intron_variant,downstream_gene_variant	IRF8,MIR6774	S	3394,ENSG00000140968,ENSG00000274134,102466732	LOW,MODIFIER	protein_coding,miRNA
C	stop_lost	HIGH	novelT000805258_ORF_2	462	154	*/C			16	85914487	A	C	downstream_gene_variant,5_prime_UTR_variant,upstream_gene_variant,intron_variant,missense_variant	IRF8,MIR6774	T/P	3394,ENSG00000140968,ENSG00000274134,102466732	MODIFIER,MODERATE	protein_coding,miRNA,retained_intron
T	missense_variant	MODERATE	novelT000536634_ORF_1	471	157	K/N			9	414863	A	T	-	-	-	-	-	-	-
T	missense_variant	MODERATE	novelT000220879_ORF_2	473	158	R/H	possibly_damaging	unknown	11	613284	C	T	3_prime_UTR_variant&NMD_transcript_variant,downstream_gene_variant,missense_variant,non_coding_transcript_exon_variant	IRF7,PHRF1,CDHR5	A/T	53841,ENSG00000185507,3665,ENSG00000099834,ENSG00000070047,57661	MODIFIER,MODERATE	nonsense_mediated_decay,protein_coding,retained_intron	0.001
T	missense_variant	MODERATE	novelT000221007_ORF_2	473	158	R/H	possibly_damaging	unknown	11	613284	C	T	3_prime_UTR_variant&NMD_transcript_variant,downstream_gene_variant,missense_variant,non_coding_transcript_exon_variant	IRF7,PHRF1,CDHR5	A/T	53841,ENSG00000185507,3665,ENSG00000099834,ENSG00000070047,57661	MODIFIER,MODERATE	nonsense_mediated_decay,protein_coding,retained_intron	0.001
T	missense_variant	MODERATE	novelT000220879_ORF_2	494	165	L/Q	probably_damaging	unknown	11	613263	A	T	3_prime_UTR_variant&NMD_transcript_variant,downstream_gene_variant,missense_variant,non_coding_transcript_exon_variant	IRF7,PHRF1,CDHR5	C/S	53841,ENSG00000185507,3665,ENSG00000099834,ENSG00000070047,57661	MODIFIER,MODERATE	nonsense_mediated_decay,protein_coding,retained_intron
T	missense_variant	MODERATE	novelT000221007_ORF_2	494	165	L/Q	probably_damaging	unknown	11	613263	A	T	3_prime_UTR_variant&NMD_transcript_variant,downstream_gene_variant,missense_variant,non_coding_transcript_exon_variant	IRF7,PHRF1,CDHR5	C/S	53841,ENSG00000185507,3665,ENSG00000099834,ENSG00000070047,57661	MODIFIER,MODERATE	nonsense_mediated_decay,protein_coding,retained_intron
C	missense_variant&splice_region_variant	MODERATE	novelT000586743_ORF_3	499	167	G/R			13	102616504	G	C	splice_donor_region_variant&intron_variant&NMD_transcript_variant,splice_donor_region_variant&intron_variant,splice_donor_region_variant&intron_variant&non_coding_transcript_variant	TPP2		7174,ENSG00000134900	LOW	nonsense_mediated_decay,protein_coding,misc_RNA
C	missense_variant	MODERATE	novelT000804820_ORF_3	504	168	Q/H	unknown	unknown	16	85918663	G	C	intron_variant,missense_variant,downstream_gene_variant	IRF8,MIR6774	S/T	3394,ENSG00000140968,ENSG00000274134,102466732	MODIFIER,MODERATE	protein_coding,miRNA
C	missense_variant	MODERATE	novelT000807240_ORF_2	504	168	Q/H	unknown	unknown	16	85918663	G	C	intron_variant,missense_variant,downstream_gene_variant	IRF8,MIR6774	S/T	3394,ENSG00000140968,ENSG00000274134,102466732	MODIFIER,MODERATE	protein_coding,miRNA
C	missense_variant	MODERATE	novelT000830204_ORF_2	504	168	Q/H	unknown	unknown	16	85918663	G	C	intron_variant,missense_variant,downstream_gene_variant	IRF8,MIR6774	S/T	3394,ENSG00000140968,ENSG00000274134,102466732	MODIFIER,MODERATE	protein_coding,miRNA
T	missense_variant&splice_region_variant	MODERATE	novelT000220846_ORF_2	514	172	G/R			11	613330	C	T	3_prime_UTR_variant&NMD_transcript_variant,downstream_gene_variant,missense_variant,non_coding_transcript_exon_variant	IRF7,PHRF1,CDHR5	M/I	53841,ENSG00000185507,3665,ENSG00000099834,ENSG00000070047,57661	MODIFIER,MODERATE	nonsense_mediated_decay,protein_coding,retained_intron
T	missense_variant	MODERATE	novelT000220888_ORF_2	514	172	G/R	probably_damaging	unknown	11	613330	C	T	3_prime_UTR_variant&NMD_transcript_variant,downstream_gene_variant,missense_variant,non_coding_transcript_exon_variant	IRF7,PHRF1,CDHR5	M/I	53841,ENSG00000185507,3665,ENSG00000099834,ENSG00000070047,57661	MODIFIER,MODERATE	nonsense_mediated_decay,protein_coding,retained_intron
T	missense_variant	MODERATE	novelT000220892_ORF_2	514	172	G/R	probably_damaging	unknown	11	613330	C	T	3_prime_UTR_variant&NMD_transcript_variant,downstream_gene_variant,missense_variant,non_coding_transcript_exon_variant	IRF7,PHRF1,CDHR5	M/I	53841,ENSG00000185507,3665,ENSG00000099834,ENSG00000070047,57661	MODIFIER,MODERATE	nonsense_mediated_decay,protein_coding,retained_intron
T	missense_variant	MODERATE	novelT000220906_ORF_2	514	172	G/R	probably_damaging	unknown	11	613330	C	T	3_prime_UTR_variant&NMD_transcript_variant,downstream_gene_variant,missense_variant,non_coding_transcript_exon_variant	IRF7,PHRF1,CDHR5	M/I	53841,ENSG00000185507,3665,ENSG00000099834,ENSG00000070047,57661	MODIFIER,MODERATE	nonsense_mediated_decay,protein_coding,retained_intron
T	missense_variant	MODERATE	novelT000220929_ORF_2	514	172	G/R	probably_damaging	unknown	11	613330	C	T	3_prime_UTR_variant&NMD_transcript_variant,downstream_gene_variant,missense_variant,non_coding_transcript_exon_variant	IRF7,PHRF1,CDHR5	M/I	53841,ENSG00000185507,3665,ENSG00000099834,ENSG00000070047,57661	MODIFIER,MODERATE	nonsense_mediated_decay,protein_coding,retained_intron
T	missense_variant	MODERATE	novelT000220983_ORF_2	514	172	G/R	probably_damaging	unknown	11	613330	C	T	3_prime_UTR_variant&NMD_transcript_variant,downstream_gene_variant,missense_variant,non_coding_transcript_exon_variant	IRF7,PHRF1,CDHR5	M/I	53841,ENSG00000185507,3665,ENSG00000099834,ENSG00000070047,57661	MODIFIER,MODERATE	nonsense_mediated_decay,protein_coding,retained_intron
T	missense_variant	MODERATE	novelT000221413_ORF_1	514	172	G/R	probably_damaging	unknown	11	613330	C	T	3_prime_UTR_variant&NMD_transcript_variant,downstream_gene_variant,missense_variant,non_coding_transcript_exon_variant	IRF7,PHRF1,CDHR5	M/I	53841,ENSG00000185507,3665,ENSG00000099834,ENSG00000070047,57661	MODIFIER,MODERATE	nonsense_mediated_decay,protein_coding,retained_intron
T	missense_variant	MODERATE	novelT000221417_ORF_2	514	172	G/R	probably_damaging	unknown	11	613330	C	T	3_prime_UTR_variant&NMD_transcript_variant,downstream_gene_variant,missense_variant,non_coding_transcript_exon_variant	IRF7,PHRF1,CDHR5	M/I	53841,ENSG00000185507,3665,ENSG00000099834,ENSG00000070047,57661	MODIFIER,MODERATE	nonsense_mediated_decay,protein_coding,retained_intron
T	missense_variant&splice_region_variant	MODERATE	novelT000221484_ORF_2	514	172	G/R			11	613330	C	T	3_prime_UTR_variant&NMD_transcript_variant,downstream_gene_variant,missense_variant,non_coding_transcript_exon_variant	IRF7,PHRF1,CDHR5	M/I	53841,ENSG00000185507,3665,ENSG00000099834,ENSG00000070047,57661	MODIFIER,MODERATE	nonsense_mediated_decay,protein_coding,retained_intron
T	missense_variant	MODERATE	novelT000221529_ORF_2	514	172	G/R	probably_damaging	unknown	11	613330	C	T	3_prime_UTR_variant&NMD_transcript_variant,downstream_gene_variant,missense_variant,non_coding_transcript_exon_variant	IRF7,PHRF1,CDHR5	M/I	53841,ENSG00000185507,3665,ENSG00000099834,ENSG00000070047,57661	MODIFIER,MODERATE	nonsense_mediated_decay,protein_coding,retained_intron
T	missense_variant	MODERATE	novelT000221779_ORF_2	514	172	G/R	probably_damaging	unknown	11	613330	C	T	3_prime_UTR_variant&NMD_transcript_variant,downstream_gene_variant,missense_variant,non_coding_transcript_exon_variant	IRF7,PHRF1,CDHR5	M/I	53841,ENSG00000185507,3665,ENSG00000099834,ENSG00000070047,57661	MODIFIER,MODERATE	nonsense_mediated_decay,protein_coding,retained_intron
T	missense_variant	MODERATE	novelT000225291_ORF_2	514	172	G/R	probably_damaging	unknown	11	613330	C	T	3_prime_UTR_variant&NMD_transcript_variant,downstream_gene_variant,missense_variant,non_coding_transcript_exon_variant	IRF7,PHRF1,CDHR5	M/I	53841,ENSG00000185507,3665,ENSG00000099834,ENSG00000070047,57661	MODIFIER,MODERATE	nonsense_mediated_decay,protein_coding,retained_intron
A	missense_variant	MODERATE	novelT000804820_ORF_3	515	172	R/H	unknown	unknown	16	85918674	G	A	intron_variant,missense_variant,downstream_gene_variant	IRF8,MIR6774	V/M	3394,ENSG00000140968,ENSG00000274134,102466732	MODIFIER,MODERATE	protein_coding,miRNA
A	missense_variant	MODERATE	novelT000807240_ORF_2	515	172	R/H	unknown	unknown	16	85918674	G	A	intron_variant,missense_variant,downstream_gene_variant	IRF8,MIR6774	V/M	3394,ENSG00000140968,ENSG00000274134,102466732	MODIFIER,MODERATE	protein_coding,miRNA
A	missense_variant	MODERATE	novelT000830204_ORF_2	515	172	R/H	unknown	unknown	16	85918674	G	A	intron_variant,missense_variant,downstream_gene_variant	IRF8,MIR6774	V/M	3394,ENSG00000140968,ENSG00000274134,102466732	MODIFIER,MODERATE	protein_coding,miRNA
A	missense_variant	MODERATE	novelT000804820_ORF_3	521	174	R/H	unknown	unknown	16	85918680	G	A	intron_variant,missense_variant,downstream_gene_variant	IRF8,MIR6774	V/I	3394,ENSG00000140968,ENSG00000274134,102466732	MODIFIER,MODERATE	protein_coding,miRNA
A	missense_variant	MODERATE	novelT000807240_ORF_2	521	174	R/H	unknown	unknown	16	85918680	G	A	intron_variant,missense_variant,downstream_gene_variant	IRF8,MIR6774	V/I	3394,ENSG00000140968,ENSG00000274134,102466732	MODIFIER,MODERATE	protein_coding,miRNA
A	missense_variant	MODERATE	novelT000830204_ORF_2	521	174	R/H	unknown	unknown	16	85918680	G	A	intron_variant,missense_variant,downstream_gene_variant	IRF8,MIR6774	V/I	3394,ENSG00000140968,ENSG00000274134,102466732	MODIFIER,MODERATE	protein_coding,miRNA
C	missense_variant	MODERATE	novelT000220846_ORF_2	525	175	F/L	unknown	unknown	11	613123	G	C	splice_polypyrimidine_tract_variant&splice_region_variant&intron_variant,downstream_gene_variant,splice_polypyrimidine_tract_variant&splice_region_variant&intron_variant&NMD_transcript_variant,non_coding_transcript_exon_variant	IRF7,PHRF1,CDHR5		53841,ENSG00000185507,3665,ENSG00000099834,ENSG00000070047,57661	LOW,MODIFIER	nonsense_mediated_decay,protein_coding,retained_intron
T	missense_variant	MODERATE	novelT000220846_ORF_2	524	175	F/Y	unknown	unknown	11	613124	A	T	splice_polypyrimidine_tract_variant&splice_region_variant&intron_variant,downstream_gene_variant,splice_polypyrimidine_tract_variant&splice_region_variant&intron_variant&NMD_transcript_variant,non_coding_transcript_exon_variant	IRF7,PHRF1,CDHR5		53841,ENSG00000185507,3665,ENSG00000099834,ENSG00000070047,57661	LOW,MODIFIER	nonsense_mediated_decay,protein_coding,retained_intron
G	missense_variant	MODERATE	novelT000755190_ORF_1	528	176	Q/H			8	89953613	T	G	-	-	-	-	-	-	-
T	missense_variant	MODERATE	novelT000972716_ORF_2	527	176	A/V	unknown	unknown	2	97724319	C	T	non_coding_transcript_exon_variant,missense_variant,upstream_gene_variant	ZAP70	P/S	ENSG00000115085,7535	MODIFIER,MODERATE	processed_transcript,misc_RNA,protein_coding,retained_intron
T	missense_variant	MODERATE	novelT000972725_ORF_3	527	176	A/V	unknown	unknown	2	97724319	C	T	non_coding_transcript_exon_variant,missense_variant,upstream_gene_variant	ZAP70	P/S	ENSG00000115085,7535	MODIFIER,MODERATE	processed_transcript,misc_RNA,protein_coding,retained_intron
T	missense_variant	MODERATE	novelT000972728_ORF_3	527	176	A/V	unknown	unknown	2	97724319	C	T	non_coding_transcript_exon_variant,missense_variant,upstream_gene_variant	ZAP70	P/S	ENSG00000115085,7535	MODIFIER,MODERATE	processed_transcript,misc_RNA,protein_coding,retained_intron
T	missense_variant	MODERATE	novelT000220846_ORF_2	536	179	G/D	unknown	unknown	11	613112	C	T	3_prime_UTR_variant&NMD_transcript_variant,downstream_gene_variant,missense_variant,non_coding_transcript_exon_variant	IRF7,PHRF1,CDHR5	V/M	53841,ENSG00000185507,3665,ENSG00000099834,ENSG00000070047,57661	MODIFIER,MODERATE	nonsense_mediated_decay,protein_coding,retained_intron
G	missense_variant	MODERATE	novelT000972716_ORF_2	548	183	V/G	unknown	unknown	2	97724340	T	G	non_coding_transcript_exon_variant,missense_variant,upstream_gene_variant	ZAP70	C/G	ENSG00000115085,7535	MODIFIER,MODERATE	processed_transcript,misc_RNA,protein_coding,retained_intron
G	missense_variant	MODERATE	novelT000972725_ORF_3	548	183	V/G	unknown	unknown	2	97724340	T	G	non_coding_transcript_exon_variant,missense_variant,upstream_gene_variant	ZAP70	C/G	ENSG00000115085,7535	MODIFIER,MODERATE	processed_transcript,misc_RNA,protein_coding,retained_intron
G	missense_variant	MODERATE	novelT000972728_ORF_3	548	183	V/G	unknown	unknown	2	97724340	T	G	non_coding_transcript_exon_variant,missense_variant,upstream_gene_variant	ZAP70	C/G	ENSG00000115085,7535	MODIFIER,MODERATE	processed_transcript,misc_RNA,protein_coding,retained_intron
A	stop_gained	HIGH	novelT001005410_ORF_1	550	184	K/*			6	137203727	T	A	intron_variant&NMD_transcript_variant,downstream_gene_variant,intron_variant	IFNGR1		ENSG00000027697,3459	MODIFIER	processed_transcript,nonsense_mediated_decay,protein_coding
T	missense_variant	MODERATE	novelT000220888_ORF_2	560	187	R/H	possibly_damaging	unknown	11	613284	C	T	3_prime_UTR_variant&NMD_transcript_variant,downstream_gene_variant,missense_variant,non_coding_transcript_exon_variant	IRF7,PHRF1,CDHR5	A/T	53841,ENSG00000185507,3665,ENSG00000099834,ENSG00000070047,57661	MODIFIER,MODERATE	nonsense_mediated_decay,protein_coding,retained_intron	0.001
T	missense_variant	MODERATE	novelT000220892_ORF_2	560	187	R/H	possibly_damaging	unknown	11	613284	C	T	3_prime_UTR_variant&NMD_transcript_variant,downstream_gene_variant,missense_variant,non_coding_transcript_exon_variant	IRF7,PHRF1,CDHR5	A/T	53841,ENSG00000185507,3665,ENSG00000099834,ENSG00000070047,57661	MODIFIER,MODERATE	nonsense_mediated_decay,protein_coding,retained_intron	0.001
T	missense_variant	MODERATE	novelT000220906_ORF_2	560	187	R/H	possibly_damaging	unknown	11	613284	C	T	3_prime_UTR_variant&NMD_transcript_variant,downstream_gene_variant,missense_variant,non_coding_transcript_exon_variant	IRF7,PHRF1,CDHR5	A/T	53841,ENSG00000185507,3665,ENSG00000099834,ENSG00000070047,57661	MODIFIER,MODERATE	nonsense_mediated_decay,protein_coding,retained_intron	0.001
T	missense_variant	MODERATE	novelT000220929_ORF_2	560	187	R/H	possibly_damaging	unknown	11	613284	C	T	3_prime_UTR_variant&NMD_transcript_variant,downstream_gene_variant,missense_variant,non_coding_transcript_exon_variant	IRF7,PHRF1,CDHR5	A/T	53841,ENSG00000185507,3665,ENSG00000099834,ENSG00000070047,57661	MODIFIER,MODERATE	nonsense_mediated_decay,protein_coding,retained_intron	0.001
T	missense_variant	MODERATE	novelT000220983_ORF_2	560	187	R/H	possibly_damaging	unknown	11	613284	C	T	3_prime_UTR_variant&NMD_transcript_variant,downstream_gene_variant,missense_variant,non_coding_transcript_exon_variant	IRF7,PHRF1,CDHR5	A/T	53841,ENSG00000185507,3665,ENSG00000099834,ENSG00000070047,57661	MODIFIER,MODERATE	nonsense_mediated_decay,protein_coding,retained_intron	0.001
T	missense_variant	MODERATE	novelT000221413_ORF_1	560	187	R/H	possibly_damaging	unknown	11	613284	C	T	3_prime_UTR_variant&NMD_transcript_variant,downstream_gene_variant,missense_variant,non_coding_transcript_exon_variant	IRF7,PHRF1,CDHR5	A/T	53841,ENSG00000185507,3665,ENSG00000099834,ENSG00000070047,57661	MODIFIER,MODERATE	nonsense_mediated_decay,protein_coding,retained_intron	0.001
T	missense_variant	MODERATE	novelT000221417_ORF_2	560	187	R/H	possibly_damaging	unknown	11	613284	C	T	3_prime_UTR_variant&NMD_transcript_variant,downstream_gene_variant,missense_variant,non_coding_transcript_exon_variant	IRF7,PHRF1,CDHR5	A/T	53841,ENSG00000185507,3665,ENSG00000099834,ENSG00000070047,57661	MODIFIER,MODERATE	nonsense_mediated_decay,protein_coding,retained_intron	0.001
T	missense_variant	MODERATE	novelT000221529_ORF_2	560	187	R/H	possibly_damaging	unknown	11	613284	C	T	3_prime_UTR_variant&NMD_transcript_variant,downstream_gene_variant,missense_variant,non_coding_transcript_exon_variant	IRF7,PHRF1,CDHR5	A/T	53841,ENSG00000185507,3665,ENSG00000099834,ENSG00000070047,57661	MODIFIER,MODERATE	nonsense_mediated_decay,protein_coding,retained_intron	0.001
T	missense_variant	MODERATE	novelT000221779_ORF_2	560	187	R/H	possibly_damaging	unknown	11	613284	C	T	3_prime_UTR_variant&NMD_transcript_variant,downstream_gene_variant,missense_variant,non_coding_transcript_exon_variant	IRF7,PHRF1,CDHR5	A/T	53841,ENSG00000185507,3665,ENSG00000099834,ENSG00000070047,57661	MODIFIER,MODERATE	nonsense_mediated_decay,protein_coding,retained_intron	0.001
T	missense_variant	MODERATE	novelT000225291_ORF_2	560	187	R/H	possibly_damaging	unknown	11	613284	C	T	3_prime_UTR_variant&NMD_transcript_variant,downstream_gene_variant,missense_variant,non_coding_transcript_exon_variant	IRF7,PHRF1,CDHR5	A/T	53841,ENSG00000185507,3665,ENSG00000099834,ENSG00000070047,57661	MODIFIER,MODERATE	nonsense_mediated_decay,protein_coding,retained_intron	0.001
T	missense_variant	MODERATE	novelT000972716_ORF_2	572	191	A/V	unknown	unknown	2	97724364	C	T	non_coding_transcript_exon_variant,missense_variant,upstream_gene_variant	ZAP70	P/S	ENSG00000115085,7535	MODIFIER,MODERATE	processed_transcript,misc_RNA,protein_coding,retained_intron
T	missense_variant	MODERATE	novelT000972725_ORF_3	572	191	A/V	unknown	unknown	2	97724364	C	T	non_coding_transcript_exon_variant,missense_variant,upstream_gene_variant	ZAP70	P/S	ENSG00000115085,7535	MODIFIER,MODERATE	processed_transcript,misc_RNA,protein_coding,retained_intron
T	missense_variant	MODERATE	novelT000972728_ORF_3	572	191	A/V	unknown	unknown	2	97724364	C	T	non_coding_transcript_exon_variant,missense_variant,upstream_gene_variant	ZAP70	P/S	ENSG00000115085,7535	MODIFIER,MODERATE	processed_transcript,misc_RNA,protein_coding,retained_intron
T	missense_variant	MODERATE	novelT000220888_ORF_2	581	194	L/Q	probably_damaging	unknown	11	613263	A	T	3_prime_UTR_variant&NMD_transcript_variant,downstream_gene_variant,missense_variant,non_coding_transcript_exon_variant	IRF7,PHRF1,CDHR5	C/S	53841,ENSG00000185507,3665,ENSG00000099834,ENSG00000070047,57661	MODIFIER,MODERATE	nonsense_mediated_decay,protein_coding,retained_intron
T	missense_variant	MODERATE	novelT000220892_ORF_2	581	194	L/Q	probably_damaging	unknown	11	613263	A	T	3_prime_UTR_variant&NMD_transcript_variant,downstream_gene_variant,missense_variant,non_coding_transcript_exon_variant	IRF7,PHRF1,CDHR5	C/S	53841,ENSG00000185507,3665,ENSG00000099834,ENSG00000070047,57661	MODIFIER,MODERATE	nonsense_mediated_decay,protein_coding,retained_intron
T	missense_variant	MODERATE	novelT000220906_ORF_2	581	194	L/Q	probably_damaging	unknown	11	613263	A	T	3_prime_UTR_variant&NMD_transcript_variant,downstream_gene_variant,missense_variant,non_coding_transcript_exon_variant	IRF7,PHRF1,CDHR5	C/S	53841,ENSG00000185507,3665,ENSG00000099834,ENSG00000070047,57661	MODIFIER,MODERATE	nonsense_mediated_decay,protein_coding,retained_intron
T	missense_variant	MODERATE	novelT000220929_ORF_2	581	194	L/Q	probably_damaging	unknown	11	613263	A	T	3_prime_UTR_variant&NMD_transcript_variant,downstream_gene_variant,missense_variant,non_coding_transcript_exon_variant	IRF7,PHRF1,CDHR5	C/S	53841,ENSG00000185507,3665,ENSG00000099834,ENSG00000070047,57661	MODIFIER,MODERATE	nonsense_mediated_decay,protein_coding,retained_intron
T	missense_variant	MODERATE	novelT000220983_ORF_2	581	194	L/Q	probably_damaging	unknown	11	613263	A	T	3_prime_UTR_variant&NMD_transcript_variant,downstream_gene_variant,missense_variant,non_coding_transcript_exon_variant	IRF7,PHRF1,CDHR5	C/S	53841,ENSG00000185507,3665,ENSG00000099834,ENSG00000070047,57661	MODIFIER,MODERATE	nonsense_mediated_decay,protein_coding,retained_intron
T	missense_variant	MODERATE	novelT000221413_ORF_1	581	194	L/Q	probably_damaging	unknown	11	613263	A	T	3_prime_UTR_variant&NMD_transcript_variant,downstream_gene_variant,missense_variant,non_coding_transcript_exon_variant	IRF7,PHRF1,CDHR5	C/S	53841,ENSG00000185507,3665,ENSG00000099834,ENSG00000070047,57661	MODIFIER,MODERATE	nonsense_mediated_decay,protein_coding,retained_intron
T	missense_variant	MODERATE	novelT000221417_ORF_2	581	194	L/Q	probably_damaging	unknown	11	613263	A	T	3_prime_UTR_variant&NMD_transcript_variant,downstream_gene_variant,missense_variant,non_coding_transcript_exon_variant	IRF7,PHRF1,CDHR5	C/S	53841,ENSG00000185507,3665,ENSG00000099834,ENSG00000070047,57661	MODIFIER,MODERATE	nonsense_mediated_decay,protein_coding,retained_intron
T	missense_variant	MODERATE	novelT000221529_ORF_2	581	194	L/Q	probably_damaging	unknown	11	613263	A	T	3_prime_UTR_variant&NMD_transcript_variant,downstream_gene_variant,missense_variant,non_coding_transcript_exon_variant	IRF7,PHRF1,CDHR5	C/S	53841,ENSG00000185507,3665,ENSG00000099834,ENSG00000070047,57661	MODIFIER,MODERATE	nonsense_mediated_decay,protein_coding,retained_intron
T	missense_variant	MODERATE	novelT000221779_ORF_2	581	194	L/Q	probably_damaging	unknown	11	613263	A	T	3_prime_UTR_variant&NMD_transcript_variant,downstream_gene_variant,missense_variant,non_coding_transcript_exon_variant	IRF7,PHRF1,CDHR5	C/S	53841,ENSG00000185507,3665,ENSG00000099834,ENSG00000070047,57661	MODIFIER,MODERATE	nonsense_mediated_decay,protein_coding,retained_intron
T	missense_variant	MODERATE	novelT000225291_ORF_2	581	194	L/Q	probably_damaging	unknown	11	613263	A	T	3_prime_UTR_variant&NMD_transcript_variant,downstream_gene_variant,missense_variant,non_coding_transcript_exon_variant	IRF7,PHRF1,CDHR5	C/S	53841,ENSG00000185507,3665,ENSG00000099834,ENSG00000070047,57661	MODIFIER,MODERATE	nonsense_mediated_decay,protein_coding,retained_intron
G	missense_variant	MODERATE	novelT000755167_ORF_1	597	199	Q/H			8	89953613	T	G	-	-	-	-	-	-	-
G	missense_variant	MODERATE	novelT000755185_ORF_1	597	199	Q/H			8	89953613	T	G	-	-	-	-	-	-	-
G	missense_variant	MODERATE	novelT000755208_ORF_1	597	199	Q/H			8	89953613	T	G	-	-	-	-	-	-	-
G	missense_variant	MODERATE	novelT000755219_ORF_1	597	199	Q/H			8	89953613	T	G	-	-	-	-	-	-	-
G	missense_variant	MODERATE	novelT000755376_ORF_1	597	199	Q/H			8	89953613	T	G	-	-	-	-	-	-	-
G	missense_variant	MODERATE	novelT000755588_ORF_1	597	199	Q/H			8	89953613	T	G	-	-	-	-	-	-	-
G	missense_variant	MODERATE	novelT000755609_ORF_1	597	199	Q/H			8	89953613	T	G	-	-	-	-	-	-	-
G	missense_variant	MODERATE	novelT000755617_ORF_1	597	199	Q/H			8	89953613	T	G	-	-	-	-	-	-	-
T	missense_variant	MODERATE	novelT000811128_ORF_1	605	202	T/M	probably_damaging	affect protein function	16	85914524	C	T	downstream_gene_variant,splice_donor_region_variant&intron_variant,intron_variant,upstream_gene_variant	IRF8,MIR6774		3394,ENSG00000140968,ENSG00000274134,102466732	LOW,MODIFIER	protein_coding,miRNA,retained_intron
C	missense_variant	MODERATE	novelT000811128_ORF_1	607	203	G/R	possibly_damaging	affect protein function	16	85914526	G	C	downstream_gene_variant,splice_donor_region_variant&intron_variant,intron_variant,upstream_gene_variant	IRF8,MIR6774		3394,ENSG00000140968,ENSG00000274134,102466732	LOW,MODIFIER	protein_coding,miRNA,retained_intron
C	missense_variant	MODERATE	novelT000972716_ORF_2	610	204	G/R	unknown	unknown	2	97724402	G	C	non_coding_transcript_exon_variant,missense_variant,upstream_gene_variant	ZAP70	M/I	ENSG00000115085,7535	MODIFIER,MODERATE	processed_transcript,misc_RNA,protein_coding,retained_intron
C	missense_variant	MODERATE	novelT000972725_ORF_3	610	204	G/R	unknown	unknown	2	97724402	G	C	non_coding_transcript_exon_variant,missense_variant,upstream_gene_variant	ZAP70	M/I	ENSG00000115085,7535	MODIFIER,MODERATE	processed_transcript,misc_RNA,protein_coding,retained_intron
C	missense_variant	MODERATE	novelT000972728_ORF_3	610	204	G/R	unknown	unknown	2	97724402	G	C	non_coding_transcript_exon_variant,missense_variant,upstream_gene_variant	ZAP70	M/I	ENSG00000115085,7535	MODIFIER,MODERATE	processed_transcript,misc_RNA,protein_coding,retained_intron
T	missense_variant&splice_region_variant	MODERATE	novelT000637527_ORF_2	616	206	M/L			1	32276337	A	T	downstream_gene_variant,missense_variant&splice_region_variant,intron_variant,splice_region_variant&non_coding_transcript_exon_variant	LCK	N/I	3932,ENSG00000182866	LOW,MODIFIER,MODERATE	protein_coding,retained_intron
T	missense_variant	MODERATE	novelT000536525_ORF_1	633	211	K/N			9	414863	A	T	-	-	-	-	-	-	-
T	missense_variant	MODERATE	novelT000450658_ORF_2	634	212	R/W	unknown	unknown	16	30186626	C	T	downstream_gene_variant,upstream_gene_variant,intron_variant,non_coding_transcript_exon_variant,missense_variant	CORO1A-AS1,CORO1A	T/M	ENSG00000102879,ENSG00000261416,107984834,11151	MODIFIER,MODERATE	processed_transcript,lncRNA,protein_coding,retained_intron
T	missense_variant	MODERATE	novelT000450682_ORF_2	634	212	R/W	unknown	unknown	16	30186626	C	T	downstream_gene_variant,upstream_gene_variant,intron_variant,non_coding_transcript_exon_variant,missense_variant	CORO1A-AS1,CORO1A	T/M	ENSG00000102879,ENSG00000261416,107984834,11151	MODIFIER,MODERATE	processed_transcript,lncRNA,protein_coding,retained_intron
T	missense_variant	MODERATE	novelT000450708_ORF_2	634	212	R/W	unknown	unknown	16	30186626	C	T	downstream_gene_variant,upstream_gene_variant,intron_variant,non_coding_transcript_exon_variant,missense_variant	CORO1A-AS1,CORO1A	T/M	ENSG00000102879,ENSG00000261416,107984834,11151	MODIFIER,MODERATE	processed_transcript,lncRNA,protein_coding,retained_intron
T	missense_variant	MODERATE	novelT000451245_ORF_2	634	212	R/W	unknown	unknown	16	30186626	C	T	downstream_gene_variant,upstream_gene_variant,intron_variant,non_coding_transcript_exon_variant,missense_variant	CORO1A-AS1,CORO1A	T/M	ENSG00000102879,ENSG00000261416,107984834,11151	MODIFIER,MODERATE	processed_transcript,lncRNA,protein_coding,retained_intron
T	missense_variant	MODERATE	novelT000453363_ORF_2	634	212	R/W	unknown	unknown	16	30186626	C	T	downstream_gene_variant,upstream_gene_variant,intron_variant,non_coding_transcript_exon_variant,missense_variant	CORO1A-AS1,CORO1A	T/M	ENSG00000102879,ENSG00000261416,107984834,11151	MODIFIER,MODERATE	processed_transcript,lncRNA,protein_coding,retained_intron
T	missense_variant	MODERATE	novelT000453374_ORF_2	634	212	R/W	unknown	unknown	16	30186626	C	T	downstream_gene_variant,upstream_gene_variant,intron_variant,non_coding_transcript_exon_variant,missense_variant	CORO1A-AS1,CORO1A	T/M	ENSG00000102879,ENSG00000261416,107984834,11151	MODIFIER,MODERATE	processed_transcript,lncRNA,protein_coding,retained_intron
T	missense_variant	MODERATE	novelT000453433_ORF_2	634	212	R/W	unknown	unknown	16	30186626	C	T	downstream_gene_variant,upstream_gene_variant,intron_variant,non_coding_transcript_exon_variant,missense_variant	CORO1A-AS1,CORO1A	T/M	ENSG00000102879,ENSG00000261416,107984834,11151	MODIFIER,MODERATE	processed_transcript,lncRNA,protein_coding,retained_intron
G	missense_variant	MODERATE	novelT000220846_ORF_2	659	220	L/P	unknown	unknown	11	612791	A	G	3_prime_UTR_variant&NMD_transcript_variant,downstream_gene_variant,missense_variant,non_coding_transcript_exon_variant	IRF7,PHRF1,CDHR5	W/R	53841,ENSG00000185507,3665,ENSG00000099834,ENSG00000070047,57661	MODIFIER,MODERATE	nonsense_mediated_decay,protein_coding,retained_intron
T	missense_variant	MODERATE	novelT000220846_ORF_2	683	228	G/E	unknown	unknown	11	612767	C	T	3_prime_UTR_variant&NMD_transcript_variant,downstream_gene_variant,missense_variant,non_coding_transcript_exon_variant	IRF7,PHRF1,CDHR5	G/S	53841,ENSG00000185507,3665,ENSG00000099834,ENSG00000070047,57661	MODIFIER,MODERATE	nonsense_mediated_decay,protein_coding,retained_intron
A	missense_variant	MODERATE	novelT000220846_ORF_2	686	229	H/L	unknown	unknown	11	612764	T	A	3_prime_UTR_variant&NMD_transcript_variant,downstream_gene_variant,missense_variant,non_coding_transcript_exon_variant	IRF7,PHRF1,CDHR5	T/S	53841,ENSG00000185507,3665,ENSG00000099834,ENSG00000070047,57661	MODIFIER,MODERATE	nonsense_mediated_decay,protein_coding,retained_intron
T	missense_variant	MODERATE	novelT000220845_ORF_1	691	231	G/R	unknown	unknown	11	614159	C	T	downstream_gene_variant,upstream_gene_variant,intron_variant&NMD_transcript_variant,intron_variant,non_coding_transcript_exon_variant	IRF7,PHRF1,CDHR5		53841,ENSG00000185507,3665,ENSG00000099834,ENSG00000070047,57661	MODIFIER	nonsense_mediated_decay,protein_coding,retained_intron
T	missense_variant	MODERATE	novelT000221305_ORF_1	691	231	G/R	unknown	unknown	11	614159	C	T	downstream_gene_variant,upstream_gene_variant,intron_variant&NMD_transcript_variant,intron_variant,non_coding_transcript_exon_variant	IRF7,PHRF1,CDHR5		53841,ENSG00000185507,3665,ENSG00000099834,ENSG00000070047,57661	MODIFIER	nonsense_mediated_decay,protein_coding,retained_intron
T	missense_variant	MODERATE	novelT000220853_ORF_1	694	232	G/R	unknown	unknown	11	614159	C	T	downstream_gene_variant,upstream_gene_variant,intron_variant&NMD_transcript_variant,intron_variant,non_coding_transcript_exon_variant	IRF7,PHRF1,CDHR5		53841,ENSG00000185507,3665,ENSG00000099834,ENSG00000070047,57661	MODIFIER	nonsense_mediated_decay,protein_coding,retained_intron
T	missense_variant	MODERATE	novelT000220884_ORF_1	694	232	G/R	unknown	unknown	11	614159	C	T	downstream_gene_variant,upstream_gene_variant,intron_variant&NMD_transcript_variant,intron_variant,non_coding_transcript_exon_variant	IRF7,PHRF1,CDHR5		53841,ENSG00000185507,3665,ENSG00000099834,ENSG00000070047,57661	MODIFIER	nonsense_mediated_decay,protein_coding,retained_intron
T	missense_variant	MODERATE	novelT000220909_ORF_1	694	232	G/R	unknown	unknown	11	614159	C	T	downstream_gene_variant,upstream_gene_variant,intron_variant&NMD_transcript_variant,intron_variant,non_coding_transcript_exon_variant	IRF7,PHRF1,CDHR5		53841,ENSG00000185507,3665,ENSG00000099834,ENSG00000070047,57661	MODIFIER	nonsense_mediated_decay,protein_coding,retained_intron
T	missense_variant	MODERATE	novelT000220961_ORF_1	694	232	G/R	unknown	unknown	11	614159	C	T	downstream_gene_variant,upstream_gene_variant,intron_variant&NMD_transcript_variant,intron_variant,non_coding_transcript_exon_variant	IRF7,PHRF1,CDHR5		53841,ENSG00000185507,3665,ENSG00000099834,ENSG00000070047,57661	MODIFIER	nonsense_mediated_decay,protein_coding,retained_intron
T	missense_variant	MODERATE	novelT000221524_ORF_1	694	232	G/R	unknown	unknown	11	614159	C	T	downstream_gene_variant,upstream_gene_variant,intron_variant&NMD_transcript_variant,intron_variant,non_coding_transcript_exon_variant	IRF7,PHRF1,CDHR5		53841,ENSG00000185507,3665,ENSG00000099834,ENSG00000070047,57661	MODIFIER	nonsense_mediated_decay,protein_coding,retained_intron
T	missense_variant	MODERATE	novelT000536416_ORF_1	711	237	K/N			9	414863	A	T	-	-	-	-	-	-	-
T	missense_variant	MODERATE	novelT000220861_ORF_1	733	245	G/R	unknown	unknown	11	614159	C	T	downstream_gene_variant,upstream_gene_variant,intron_variant&NMD_transcript_variant,intron_variant,non_coding_transcript_exon_variant	IRF7,PHRF1,CDHR5		53841,ENSG00000185507,3665,ENSG00000099834,ENSG00000070047,57661	MODIFIER	nonsense_mediated_decay,protein_coding,retained_intron
T	missense_variant	MODERATE	novelT000225169_ORF_1	733	245	G/R	unknown	unknown	11	614159	C	T	downstream_gene_variant,upstream_gene_variant,intron_variant&NMD_transcript_variant,intron_variant,non_coding_transcript_exon_variant	IRF7,PHRF1,CDHR5		53841,ENSG00000185507,3665,ENSG00000099834,ENSG00000070047,57661	MODIFIER	nonsense_mediated_decay,protein_coding,retained_intron
C	missense_variant	MODERATE	novelT000528467_ORF_1	746	249	G/A	unknown	affect protein function	9	312171	G	C	splice_donor_5th_base_variant&intron_variant,splice_donor_5th_base_variant&intron_variant&NMD_transcript_variant,non_coding_transcript_exon_variant,splice_donor_5th_base_variant&intron_variant&non_coding_transcript_variant	DOCK8		ENSG00000107099,81704	LOW,MODIFIER	nonsense_mediated_decay,protein_coding,retained_intron
G	missense_variant	MODERATE	novelT000462599_ORF_1	764	255	H/P	possibly_damaging	unknown	20	44622921	T	G	missense_variant&NMD_transcript_variant,downstream_gene_variant,3_prime_UTR_variant&NMD_transcript_variant,intron_variant,non_coding_transcript_exon_variant,missense_variant	ADA,PKIG	I/L	ENSG00000196839,ENSG00000168734,11142,100	MODIFIER,MODERATE	nonsense_mediated_decay,processed_transcript,misc_RNA,protein_coding,retained_intron
G	missense_variant	MODERATE	novelT000462673_ORF_1	764	255	H/P	possibly_damaging	unknown	20	44622921	T	G	missense_variant&NMD_transcript_variant,downstream_gene_variant,3_prime_UTR_variant&NMD_transcript_variant,intron_variant,non_coding_transcript_exon_variant,missense_variant	ADA,PKIG	I/L	ENSG00000196839,ENSG00000168734,11142,100	MODIFIER,MODERATE	nonsense_mediated_decay,processed_transcript,misc_RNA,protein_coding,retained_intron
A	missense_variant	MODERATE	novelT000221914_ORF_1	775	259	G/C	probably_damaging	affect protein function	11	613942	C	A	downstream_gene_variant,upstream_gene_variant,intron_variant&NMD_transcript_variant,3_prime_UTR_variant&NMD_transcript_variant,intron_variant,non_coding_transcript_exon_variant	IRF7,PHRF1,CDHR5		53841,ENSG00000185507,3665,ENSG00000099834,ENSG00000070047,57661	MODIFIER	nonsense_mediated_decay,protein_coding,retained_intron
T	missense_variant	MODERATE	novelT000536347_ORF_1	810	270	K/N			9	414863	A	T	-	-	-	-	-	-	-
T	missense_variant	MODERATE	novelT000462599_ORF_1	815	272	G/D	probably_damaging	unknown	20	44622870	C	T	missense_variant&NMD_transcript_variant,downstream_gene_variant,3_prime_UTR_variant&NMD_transcript_variant,intron_variant,non_coding_transcript_exon_variant,missense_variant	ADA,PKIG	A/T	ENSG00000196839,ENSG00000168734,11142,100	MODIFIER,MODERATE	nonsense_mediated_decay,processed_transcript,misc_RNA,protein_coding,retained_intron
T	missense_variant	MODERATE	novelT000462673_ORF_1	815	272	G/D	probably_damaging	unknown	20	44622870	C	T	missense_variant&NMD_transcript_variant,downstream_gene_variant,3_prime_UTR_variant&NMD_transcript_variant,intron_variant,non_coding_transcript_exon_variant,missense_variant	ADA,PKIG	A/T	ENSG00000196839,ENSG00000168734,11142,100	MODIFIER,MODERATE	nonsense_mediated_decay,processed_transcript,misc_RNA,protein_coding,retained_intron
T	missense_variant	MODERATE	novelT000536130_ORF_1	816	272	K/N			9	414863	A	T	-	-	-	-	-	-	-
A	stop_gained	HIGH	novelT000295288_ORF_1	899	300	W/*			5	35876286	G	A	downstream_gene_variant,3_prime_UTR_variant&NMD_transcript_variant,3_prime_UTR_variant,non_coding_transcript_exon_variant,missense_variant	IL7R	G/S	3575,ENSG00000168685	MODIFIER,MODERATE	misc_RNA,nonsense_mediated_decay,protein_coding,retained_intron
T	missense_variant	MODERATE	novelT000536121_ORF_1	912	304	K/N			9	414863	A	T	-	-	-	-	-	-	-
T	missense_variant	MODERATE	novelT000536218_ORF_1	912	304	K/N			9	414863	A	T	-	-	-	-	-	-	-
A	missense_variant	MODERATE	novelT000972183_ORF_1	958	320	G/R	unknown	tolerated	2	97733464	G	A	downstream_gene_variant,5_prime_UTR_variant,upstream_gene_variant,intron_variant&non_coding_transcript_variant,intron_variant,non_coding_transcript_exon_variant	ZAP70		ENSG00000115085,7535	MODIFIER	processed_transcript,misc_RNA,protein_coding,retained_intron
A	missense_variant	MODERATE	novelT000972184_ORF_1	958	320	G/R	unknown	tolerated	2	97733464	G	A	downstream_gene_variant,5_prime_UTR_variant,upstream_gene_variant,intron_variant&non_coding_transcript_variant,intron_variant,non_coding_transcript_exon_variant	ZAP70		ENSG00000115085,7535	MODIFIER	processed_transcript,misc_RNA,protein_coding,retained_intron
A	missense_variant	MODERATE	novelT000972201_ORF_1	958	320	G/R	unknown	tolerated	2	97733464	G	A	downstream_gene_variant,5_prime_UTR_variant,upstream_gene_variant,intron_variant&non_coding_transcript_variant,intron_variant,non_coding_transcript_exon_variant	ZAP70		ENSG00000115085,7535	MODIFIER	processed_transcript,misc_RNA,protein_coding,retained_intron
A	missense_variant	MODERATE	novelT000972221_ORF_1	958	320	G/R	unknown	tolerated	2	97733464	G	A	downstream_gene_variant,5_prime_UTR_variant,upstream_gene_variant,intron_variant&non_coding_transcript_variant,intron_variant,non_coding_transcript_exon_variant	ZAP70		ENSG00000115085,7535	MODIFIER	processed_transcript,misc_RNA,protein_coding,retained_intron
A	missense_variant	MODERATE	novelT000972299_ORF_1	958	320	G/R	unknown	tolerated	2	97733464	G	A	downstream_gene_variant,5_prime_UTR_variant,upstream_gene_variant,intron_variant&non_coding_transcript_variant,intron_variant,non_coding_transcript_exon_variant	ZAP70		ENSG00000115085,7535	MODIFIER	processed_transcript,misc_RNA,protein_coding,retained_intron
A	missense_variant	MODERATE	novelT000972725_ORF_1	958	320	G/R	unknown	tolerated	2	97733464	G	A	downstream_gene_variant,5_prime_UTR_variant,upstream_gene_variant,intron_variant&non_coding_transcript_variant,intron_variant,non_coding_transcript_exon_variant	ZAP70		ENSG00000115085,7535	MODIFIER	processed_transcript,misc_RNA,protein_coding,retained_intron
A	missense_variant	MODERATE	novelT000972728_ORF_1	958	320	G/R	unknown	tolerated	2	97733464	G	A	downstream_gene_variant,5_prime_UTR_variant,upstream_gene_variant,intron_variant&non_coding_transcript_variant,intron_variant,non_coding_transcript_exon_variant	ZAP70		ENSG00000115085,7535	MODIFIER	processed_transcript,misc_RNA,protein_coding,retained_intron
G	missense_variant	MODERATE	novelT000755183_ORF_1	966	322	Q/H			8	89953613	T	G	-	-	-	-	-	-	-
G	missense_variant	MODERATE	novelT000755345_ORF_1	966	322	Q/H			8	89953613	T	G	-	-	-	-	-	-	-
C	missense_variant	MODERATE	novelT001113123_ORF_2	1010	337	L/W	possibly_damaging	unknown	2	190991325	A	C	splice_polypyrimidine_tract_variant&splice_region_variant&intron_variant&non_coding_transcript_variant,downstream_gene_variant,splice_polypyrimidine_tract_variant&splice_region_variant&intron_variant&NMD_transcript_variant,intron_variant&NMD_transcript_variant,intron_variant&non_coding_transcript_variant,intron_variant,splice_polypyrimidine_tract_variant&splice_region_variant&intron_variant	RAB1AP1,STAT1		ENSG00000115415,ENSG00000229023,6772	LOW,MODIFIER	nonsense_mediated_decay,processed_transcript,processed_pseudogene,misc_RNA,protein_coding,retained_intron
G	missense_variant	MODERATE	novelT000755960_ORF_1	1023	341	Q/H			8	89953613	T	G	-	-	-	-	-	-	-
T	missense_variant&splice_region_variant	MODERATE	novelT000220846_ORF_1	1113	371	M/I			11	613330	C	T	3_prime_UTR_variant&NMD_transcript_variant,downstream_gene_variant,missense_variant,non_coding_transcript_exon_variant	IRF7,PHRF1,CDHR5	M/I	53841,ENSG00000185507,3665,ENSG00000099834,ENSG00000070047,57661	MODIFIER,MODERATE	nonsense_mediated_decay,protein_coding,retained_intron
T	missense_variant&splice_region_variant	MODERATE	novelT000221484_ORF_1	1113	371	M/I			11	613330	C	T	3_prime_UTR_variant&NMD_transcript_variant,downstream_gene_variant,missense_variant,non_coding_transcript_exon_variant	IRF7,PHRF1,CDHR5	M/I	53841,ENSG00000185507,3665,ENSG00000099834,ENSG00000070047,57661	MODIFIER,MODERATE	nonsense_mediated_decay,protein_coding,retained_intron
AC	missense_variant	MODERATE	novelT000221484_ORF_1	1126-1127	376	K/V			11	613207	TT	AC	downstream_gene_variant,missense_variant&splice_region_variant,splice_region_variant&3_prime_UTR_variant&NMD_transcript_variant,non_coding_transcript_exon_variant	IRF7,PHRF1,CDHR5	Q/R	53841,ENSG00000185507,3665,ENSG00000099834,ENSG00000070047,57661	LOW,MODIFIER,MODERATE	nonsense_mediated_decay,protein_coding,retained_intron
T	stop_gained	HIGH	novelT000221484_ORF_1	1148	383	W/*			11	613186	C	T	intron_variant&NMD_transcript_variant,downstream_gene_variant,intron_variant,non_coding_transcript_exon_variant	IRF7,PHRF1,CDHR5		53841,ENSG00000185507,3665,ENSG00000099834,ENSG00000070047,57661	MODIFIER	nonsense_mediated_decay,protein_coding,retained_intron
G	missense_variant	MODERATE	novelT000755410_ORF_1	1152	384	Q/H			8	89953613	T	G	-	-	-	-	-	-	-
G	missense_variant	MODERATE	novelT000755864_ORF_1	1152	384	Q/H			8	89953613	T	G	-	-	-	-	-	-	-
G	missense_variant	MODERATE	novelT000755147_ORF_1	1230	410	Q/H			8	89953613	T	G	-	-	-	-	-	-	-
G	missense_variant	MODERATE	novelT000755152_ORF_1	1230	410	Q/H			8	89953613	T	G	-	-	-	-	-	-	-
G	missense_variant	MODERATE	novelT000755163_ORF_1	1230	410	Q/H			8	89953613	T	G	-	-	-	-	-	-	-
G	missense_variant	MODERATE	novelT000755173_ORF_1	1230	410	Q/H			8	89953613	T	G	-	-	-	-	-	-	-
G	missense_variant	MODERATE	novelT000755428_ORF_1	1230	410	Q/H			8	89953613	T	G	-	-	-	-	-	-	-
G	missense_variant	MODERATE	novelT000755622_ORF_1	1230	410	Q/H			8	89953613	T	G	-	-	-	-	-	-	-
G	missense_variant	MODERATE	novelT000756559_ORF_1	1230	410	Q/H			8	89953613	T	G	-	-	-	-	-	-	-
T	missense_variant	MODERATE	novelT000221529_ORF_1	1241	414	G/D	probably_damaging	tolerated	11	613112	C	T	3_prime_UTR_variant&NMD_transcript_variant,downstream_gene_variant,missense_variant,non_coding_transcript_exon_variant	IRF7,PHRF1,CDHR5	V/M	53841,ENSG00000185507,3665,ENSG00000099834,ENSG00000070047,57661	MODIFIER,MODERATE	nonsense_mediated_decay,protein_coding,retained_intron
T	missense_variant	MODERATE	novelT000535923_ORF_1	1314	438	K/N			9	414863	A	T	-	-	-	-	-	-	-
T	missense_variant	MODERATE	novelT000535969_ORF_1	1314	438	K/N			9	414863	A	T	-	-	-	-	-	-	-
G	missense_variant	MODERATE	novelT000221529_ORF_1	1364	455	L/P	unknown	unknown	11	612791	A	G	3_prime_UTR_variant&NMD_transcript_variant,downstream_gene_variant,missense_variant,non_coding_transcript_exon_variant	IRF7,PHRF1,CDHR5	W/R	53841,ENSG00000185507,3665,ENSG00000099834,ENSG00000070047,57661	MODIFIER,MODERATE	nonsense_mediated_decay,protein_coding,retained_intron
T	missense_variant	MODERATE	novelT000221529_ORF_1	1388	463	G/E	unknown	unknown	11	612767	C	T	3_prime_UTR_variant&NMD_transcript_variant,downstream_gene_variant,missense_variant,non_coding_transcript_exon_variant	IRF7,PHRF1,CDHR5	G/S	53841,ENSG00000185507,3665,ENSG00000099834,ENSG00000070047,57661	MODIFIER,MODERATE	nonsense_mediated_decay,protein_coding,retained_intron
A	missense_variant	MODERATE	novelT000221529_ORF_1	1391	464	H/L	unknown	unknown	11	612764	T	A	3_prime_UTR_variant&NMD_transcript_variant,downstream_gene_variant,missense_variant,non_coding_transcript_exon_variant	IRF7,PHRF1,CDHR5	T/S	53841,ENSG00000185507,3665,ENSG00000099834,ENSG00000070047,57661	MODIFIER,MODERATE	nonsense_mediated_decay,protein_coding,retained_intron
G	missense_variant	MODERATE	novelT000755727_ORF_1	1476	492	Q/H			8	89953613	T	G	-	-	-	-	-	-	-
T	missense_variant	MODERATE	novelT000535702_ORF_1	1518	506	K/N			9	414863	A	T	-	-	-	-	-	-	-
T	missense_variant	MODERATE	novelT000535787_ORF_1	1518	506	K/N			9	414863	A	T	-	-	-	-	-	-	-
T	missense_variant	MODERATE	novelT000535874_ORF_1	1518	506	K/N			9	414863	A	T	-	-	-	-	-	-	-
-	frameshift_variant	HIGH	novelT001127344_ORF_1	1638	546	R/X			2	190980613	TC	T	downstream_gene_variant,upstream_gene_variant,intron_variant&NMD_transcript_variant,splice_donor_region_variant&intron_variant,intron_variant&non_coding_transcript_variant,splice_donor_region_variant&intron_variant&non_coding_transcript_variant,splice_donor_region_variant&intron_variant&NMD_transcript_variant	STAT1		ENSG00000115415,6772	LOW,MODIFIER	nonsense_mediated_decay,processed_transcript,misc_RNA,protein_coding,retained_intron
T	missense_variant	MODERATE	novelT000528898_ORF_1	1848	616	K/N			9	414863	A	T	-	-	-	-	-	-	-
T	missense_variant	MODERATE	novelT000535554_ORF_1	1848	616	K/N			9	414863	A	T	-	-	-	-	-	-	-
T	missense_variant	MODERATE	novelT000535145_ORF_1	2034	678	K/N			9	414863	A	T	-	-	-	-	-	-	-
T	missense_variant	MODERATE	novelT000535261_ORF_1	2034	678	K/N			9	414863	A	T	-	-	-	-	-	-	-
T	missense_variant	MODERATE	novelT000535317_ORF_1	2034	678	K/N			9	414863	A	T	-	-	-	-	-	-	-
-	frameshift_variant	HIGH	novelT001125318_ORF_1	2065-2066	689	W/X			2	190976832	CCA	C	downstream_gene_variant,splice_donor_region_variant&intron_variant,intron_variant,splice_donor_region_variant&intron_variant&non_coding_transcript_variant,splice_donor_region_variant&intron_variant&NMD_transcript_variant	STAT1		ENSG00000115415,6772	LOW,MODIFIER	nonsense_mediated_decay,processed_transcript,misc_RNA,protein_coding,retained_intron
A	missense_variant	MODERATE	novelT001113130_ORF_1	2378	793	S/L	unknown	unknown	2	190970582	G	A	downstream_gene_variant,3_prime_UTR_variant&NMD_transcript_variant,3_prime_UTR_variant,intron_variant,non_coding_transcript_exon_variant	STAT1		ENSG00000115415,6772	MODIFIER	processed_transcript,nonsense_mediated_decay,protein_coding,misc_RNA
T	missense_variant	MODERATE	novelT000531940_ORF_1	2418	806	K/N			9	414863	A	T	-	-	-	-	-	-	-
T	missense_variant	MODERATE	novelT000532185_ORF_1	2418	806	K/N			9	414863	A	T	-	-	-	-	-	-	-
T	missense_variant	MODERATE	novelT000534510_ORF_1	2418	806	K/N			9	414863	A	T	-	-	-	-	-	-	-
T	missense_variant	MODERATE	novelT000534598_ORF_1	2418	806	K/N			9	414863	A	T	-	-	-	-	-	-	-
T	missense_variant	MODERATE	novelT000534657_ORF_1	2418	806	K/N			9	414863	A	T	-	-	-	-	-	-	-
T	missense_variant	MODERATE	novelT000534807_ORF_1	2418	806	K/N			9	414863	A	T	-	-	-	-	-	-	-
T	missense_variant	MODERATE	novelT000534866_ORF_1	2418	806	K/N			9	414863	A	T	-	-	-	-	-	-	-
T	missense_variant	MODERATE	novelT000534886_ORF_1	2418	806	K/N			9	414863	A	T	-	-	-	-	-	-	-
T	missense_variant	MODERATE	novelT000534936_ORF_1	2418	806	K/N			9	414863	A	T	-	-	-	-	-	-	-
T	missense_variant	MODERATE	novelT000534991_ORF_1	2418	806	K/N			9	414863	A	T	-	-	-	-	-	-	-
T	missense_variant	MODERATE	novelT000528442_ORF_1	3408	1136	K/N			9	414863	A	T	-	-	-	-	-	-	-
T	missense_variant	MODERATE	novelT000528600_ORF_1	3408	1136	K/N			9	414863	A	T	-	-	-	-	-	-	-
T	missense_variant	MODERATE	novelT000529493_ORF_1	3408	1136	K/N			9	414863	A	T	-	-	-	-	-	-	-
T	missense_variant	MODERATE	novelT000531895_ORF_1	3408	1136	K/N			9	414863	A	T	-	-	-	-	-	-	-
T	missense_variant	MODERATE	novelT000532102_ORF_1	3408	1136	K/N			9	414863	A	T	-	-	-	-	-	-	-
T	missense_variant	MODERATE	novelT000534403_ORF_1	3408	1136	K/N			9	414863	A	T	-	-	-	-	-	-	-
T	missense_variant	MODERATE	novelT000527825_ORF_1	3474	1158	K/N			9	414863	A	T	-	-	-	-	-	-	-
T	missense_variant	MODERATE	novelT000531965_ORF_1	3474	1158	K/N			9	414863	A	T	-	-	-	-	-	-	-
T	missense_variant	MODERATE	novelT000531967_ORF_1	3474	1158	K/N			9	414863	A	T	-	-	-	-	-	-	-
T	missense_variant	MODERATE	novelT000528404_ORF_1	3516	1172	K/N			9	414863	A	T	-	-	-	-	-	-	-
T	missense_variant	MODERATE	novelT000528674_ORF_1	3612	1204	K/N			9	414863	A	T	-	-	-	-	-	-	-
T	missense_variant	MODERATE	novelT000528776_ORF_1	3612	1204	K/N			9	414863	A	T	-	-	-	-	-	-	-
T	missense_variant	MODERATE	novelT000527860_ORF_1	3630	1210	K/N			9	414863	A	T	-	-	-	-	-	-	-
T	missense_variant	MODERATE	novelT000528771_ORF_1	3651	1217	K/N			9	414863	A	T	-	-	-	-	-	-	-
T	missense_variant	MODERATE	novelT000527816_ORF_1	3726	1242	K/N			9	414863	A	T	-	-	-	-	-	-	-
T	missense_variant	MODERATE	novelT000527865_ORF_1	3765	1255	K/N			9	414863	A	T	-	-	-	-	-	-	-
A	missense_variant&splice_region_variant	MODERATE	novelT001043540_ORF_1	5290	1764	G/S			5	170081931	G	A	3_prime_UTR_variant&NMD_transcript_variant,missense_variant,non_coding_transcript_exon_variant	DOCK2	G/S	1794,ENSG00000134516	MODIFIER,MODERATE	nonsense_mediated_decay,processed_transcript,misc_RNA,protein_coding,retained_intron
AG	start_lost	HIGH	novelT001045816_ORF_1	04/Mar	02/Jan	MK/IE			5	169700030	GA	AG	missense_variant&NMD_transcript_variant,missense_variant,upstream_gene_variant,non_coding_transcript_exon_variant	DOCK2	MK/IE	1794,ENSG00000134516	MODIFIER,MODERATE	nonsense_mediated_decay,processed_transcript,misc_RNA,protein_coding,retained_intron
AG	start_lost	HIGH	novelT001045877_ORF_1	04/Mar	02/Jan	MK/IE			5	169700030	GA	AG	missense_variant&NMD_transcript_variant,missense_variant,upstream_gene_variant,non_coding_transcript_exon_variant	DOCK2	MK/IE	1794,ENSG00000134516	MODIFIER,MODERATE	nonsense_mediated_decay,processed_transcript,misc_RNA,protein_coding,retained_intron
-	splice_acceptor_variant&splice_polypyrimidine_tract_variant&coding_sequence_variant&intron_variant	HIGH	novelT001005410_ORF_1	?-547	?-183				6	137203729	ATCTG	A	intron_variant&NMD_transcript_variant,downstream_gene_variant,intron_variant	IFNGR1		ENSG00000027697,3459	MODIFIER	processed_transcript,nonsense_mediated_decay,protein_coding
AAAAA	missense_variant	MODERATE	novelT000997388_ORF_1	417-421	139-141	LKN/LFY			1	85267892	TTTTC	AAAAA	downstream_gene_variant,missense_variant,non_coding_transcript_exon_variant	Y_RNA,BCL10	EK/FL	ENSG00000142867,ENSG00000223254,8915	MODIFIER,MODERATE	processed_transcript,nonsense_mediated_decay,protein_coding,misc_RNA
-	splice_acceptor_variant&splice_polypyrimidine_tract_variant&5_prime_UTR_variant&intron_variant	HIGH	novelT001005410_ORF_2						6	137203729	ATCTG	A	intron_variant&NMD_transcript_variant,downstream_gene_variant,intron_variant	IFNGR1		ENSG00000027697,3459	MODIFIER	processed_transcript,nonsense_mediated_decay,protein_coding
G	splice_acceptor_variant	HIGH	novelT001115628_ORF_1						2	190998311	A	G	splice_polypyrimidine_tract_variant&splice_region_variant&intron_variant&non_coding_transcript_variant,downstream_gene_variant,splice_polypyrimidine_tract_variant&splice_region_variant&intron_variant&NMD_transcript_variant,upstream_gene_variant,intron_variant&NMD_transcript_variant,intron_variant&non_coding_transcript_variant,intron_variant,splice_polypyrimidine_tract_variant&splice_region_varian…	RAB1AP1,STAT1		ENSG00000115415,ENSG00000229023,6772	LOW,MODIFIER	nonsense_mediated_decay,processed_transcript,processed_pseudogene,misc_RNA,protein_coding,retained_intron
G	splice_acceptor_variant	HIGH	novelT001115628_ORF_2						2	190998311	A	G	splice_polypyrimidine_tract_variant&splice_region_variant&intron_variant&non_coding_transcript_variant,downstream_gene_variant,splice_polypyrimidine_tract_variant&splice_region_variant&intron_variant&NMD_transcript_variant,upstream_gene_variant,intron_variant&NMD_transcript_variant,intron_variant&non_coding_transcript_variant,intron_variant,splice_polypyrimidine_tract_variant&splice_region_varian…	RAB1AP1,STAT1		ENSG00000115415,ENSG00000229023,6772	LOW,MODIFIER	nonsense_mediated_decay,processed_transcript,processed_pseudogene,misc_RNA,protein_coding,retained_intron
